# Supplementary material for: Incidence and Risk Factors Associated with Technique Failure in the First Year of Peritoneal Dialysis: A Single Center Retrospective Cohort Study in Southern China
Source: BMC Nephrol. 2022 Jun 11;23:207. doi: 10.1186/s12882-022-02833-4 (PMC9188716; doi:10.1186/s12882-022-02833-4)
Supplement: Supplementary file 1 — Additional file 1. [file 12882_2022_2833_MOESM1_ESM.csv]

N	self-number	number	sex (1=male��2=famle)	Age	start time	PD era	PD start time	Brith	PAY MODLE��1=RMI, 2=EMR,,3=CiorFM��	CHF��0=no��1=yes��	Diabetes��0=no��1=yes��	CVD��0=no��1=yes��	IHD��0=no��1=yes��	total month	techique failure��0=no��1=yes��	death��0=no��1=yes��	transfer to HD��0=no��1=yes��	mechine��0=no��1=yes,��	infection��0=no��1=yes��	transplant��0=no��1=yes��	transfer to HD	PDP	Cause of ESKD��1=Glomerulonephritis�� 2=Diabetes��3=Hypertensive��4=Other��	RRT history ��0=no��1��90�죬2��90�죩	PD Era ��1=2006-2010��2=2011-2015��	BMI	HB	Education(1=��ä+Сѧ��2=��ѧ��3=��ר������)	Scr��mg/dL��	Ca	P	LDL-C	TC	TG	HDL-C	PTH	Albumin(�׵���)	eGFR	self-assistant��1=no��2=yes��	Age rank��1=��65��2=��65��	BMI rank��1=18.5-24��2=��18.5��3��24��
1851	L091	1756	2	34	2006/1/4	1	2006/1/4	1971/10/16	2	0	0	0	0	12.1	0	0	0	0	0	0	0	0	1	0	1	17.5	80	2	10.26	2.1	2.8	4.39	7.3	1.26	2.24	345.17	43	4.59	2	1	2
1849	L090	1755	2	40	2006/1/4	1	2006/1/4	1970/9/1	2	0	0	0	0	12.1	0	0	0	0	0	0	0	0	1	0	1	17	74	2	11.03	2.3	2.25	1.66	2.8	1.31	0.7	73.78	28	4.09	2	1	2
3227	Z040	2979	2	37	2006/1/5	1	2006/1/5	1972/1/1	2	0	0	0	0	12.1	0	0	0	0	0	0	0	0	1	0	1	25.5	60	2	9.16	2.2	2.14	3.97	6.6	0.85	1.97	156.54	36	5.15	2	1	3
2892	X023	2682	2	33	2006/1/6	1	2006/1/6	1974/1/1	2	0	0	0	0	12.1	0	0	0	0	0	0	0	0	4	2	1	22.4	77	3	8.63	1.79	2	2.01	4	2.17	1.16	99.22	33	5.64	2	1	1
1501	H044	1445	2	62	2006/1/10	1	2006/1/10	1945/1/1	1	0	0	0	0	12.1	0	0	0	0	0	0	0	0	4	0	1	21.6	N/A	2	N/A	N/A	N/A	N/A	N/A	N/A	N/A	N/A	N/A	N/A	2	1	1
1848	L089	1754	2	46	2006/1/11	1	2006/1/11	1962/1/1	2	1	0	0	0	12.1	0	0	0	0	0	0	0	1	1	0	1	16.5	51	2	16.43	2.2	3.69	2.21	4.1	2.08	0.7	252.73	36	2.51	2	1	2
2632	T012	2451	1	43	2006/1/12	1	2006/1/12	1962/12/25	1	0	0	0	0	12.1	0	0	0	0	0	0	0	0	1	0	1	22.6	80	3	20.66	2.11	2.32	3.41	5.6	0.83	1.09	107.36	29	2.63	2	1	1
1847	L088	1753	1	28	2006/1/13	1	2006/1/13	1978/1/1	1	1	0	0	0	12.1	0	0	0	0	0	0	0	0	1	2	1	22.1	114	2	10.2	2.14	1.88	2.9	5.34	2.89	0.96	35.05	36	6.48	2	1	1
1853	L093	1758	1	73	2006/1/17	1	2006/1/17	1938/11/1	2	0	1	1	0	12.1	0	0	0	0	0	0	0	0	2	2	1	25.8	41	2	11.7	2.1	1.7	2.78	3.9	1.14	0.58	203.08	35	4.56	2	2	3
2437	O005	2277	1	42	2006/1/17	1	2006/1/17	1965/1/1	1	0	0	0	0	7	0	0	0	0	0	1	0	0	1	0	1	21	85	2	9.21	2	1.62	2.98	4.6	1.66	0.83	168.21	31	6.72	2	1	1
1852	L092	1757	2	63	2006/1/19	1	2006/1/19	1949/3/7	2	0	0	0	0	12.1	0	0	0	0	0	0	0	0	1	2	1	21.7	44	1	12.46	2	2.53	3.18	5.1	1.09	0.79	231.9	35	3.24	2	1	1
1854	L094	1759	2	53	2006/1/19	1	2006/1/19	1952/7/1	2	0	1	0	0	12.1	0	0	0	0	0	0	0	0	3	0	1	23.3	70	1	7.57	2.5	1.39	2.62	4.8	2.08	0.88	52.68	35	5.96	1	1	1
2399	M011	2244	1	44	2006/1/19	1	2006/1/19	1962/9/1	1	0	0	0	0	12.1	0	0	0	0	0	0	0	1	1	0	1	24.1	87	2	13.7	2	2.65	2.42	5	2.3	0.66	204.32	31	4.21	2	1	3
1402	G011	1357	2	55	2006/1/20	1	2006/1/20	1951/11/1	1	0	0	1	0	7.9	0	0	0	0	0	0	0	0	3	1	1	25	N/A	1	10.92	1.96	2	N/A	N/A	N/A	N/A	412	22	3.88	2	1	3
2633	T013	2452	1	48	2006/1/20	1	2006/1/20	1957/9/9	1	0	0	0	0	12.1	0	0	0	0	0	0	0	0	1	0	1	20.3	73	2	8.32	2.2	1.79	2.14	5.4	2.06	1.76	221.92	38	7.35	2	1	1
2717	W034	2526	1	48	2006/1/23	1	2006/1/23	1958/1/5	1	0	1	0	0	12.1	0	0	0	0	0	0	0	0	2	0	1	27.9	67	2	8.27	2.1	2.35	3.82	6.7	1.04	1.56	56.73	33	7.4	2	1	3
1453	H006	1403	1	51	2006/1/27	1	2006/1/27	1958/10/28	1	0	1	0	0	12.1	0	0	0	0	0	0	0	0	2	0	1	24.2	78	2	7.34	2.2	2.07	4.37	7.3	3.06	0.56	19.64	34	8.39	2	1	3
2893	X024	2683	2	30	2006/1/28	1	2006/1/28	1977/1/1	3	0	0	1	0	7.6	0	0	0	0	0	1	0	0	4	0	1	21.6	152	3	11.89	1.9	2.31	2.18	4.1	1.3	0.81	560.49	40	3.98	2	1	1
1859	L098	1764	2	54	2006/2/7	1	2006/2/7	1955/5/1	1	1	1	0	0	12.1	0	0	0	0	0	0	0	0	1	0	1	N/A	N/A	1	N/A	N/A	N/A	N/A	N/A	N/A	N/A	N/A	N/A	N/A	2	1	2
2894	X025	2684	1	80	2006/2/7	1	2006/2/7	1928/1/1	1	0	1	0	0	12.1	0	0	0	0	0	0	0	0	2	2	1	22.1	56	3	3.92	1.8	2.6	1.69	4	1.37	1.35	471.72	28	15.77	1	2	1
1069	C050	1062	2	37	2006/2/10	1	2006/2/10	1971/10/1	2	0	0	0	0	12.1	0	0	0	0	0	0	0	0	1	0	1	20.3	N/A	1	N/A	N/A	N/A	N/A	N/A	N/A	N/A	N/A	N/A	N/A	2	1	1
2542	R001	2371	2	56	2006/2/13	1	2006/2/13	1952/7/1	1	0	0	0	0	12.1	0	0	0	0	0	0	0	0	2	2	1	16.6	64	1	7	2.3	2.31	2.25	5.1	2.19	1.02	43.82	29	6.45	2	1	2
1343	F008	1305	1	64	2006/2/15	1	2006/2/15	1945/8/1	1	0	1	0	0	12.1	0	0	0	0	0	0	0	0	2	2	1	28.5	82	1	8.91	2	1.56	3.48	5.91	1.66	1.13	432.58	32	6.4	2	1	3
3231	Z043	2983	1	23	2006/2/16	1	2006/2/16	1984/2/1	1	0	0	0	0	11.9	1	1	0	0	0	0	0	0	1	0	1	26	52	2	17.15	2.1	2.42	2.54	4.3	1.56	0.79	419.34	37	3.7	2	1	3
1399	G009	1355	2	52	2006/2/16	1	2006/2/16	1957/1/1	1	0	0	0	0	12.1	0	0	0	0	0	0	0	0	1	0	1	21	64	1	8.02	2	1.75	2	4.3	0.69	1.46	169.95	32	5.6	2	1	1
2448	P004	2287	1	70	2006/2/17	1	2006/2/17	1939/7/18	1	0	1	0	0	12.1	0	0	0	0	0	0	0	0	2	0	1	19.9	91	3	7.83	2.1	1.63	2.88	5.2	2.06	1	248.23	34	7.31	2	2	1
1398	G008	1354	1	25	2006/2/21	1	2006/2/21	1981/8/1	2	0	0	0	0	2.9	0	0	0	0	0	1	0	0	1	0	1	20	77	3	10.77	2.2	2.34	3.52	5.81	1.61	0.95	136.04	36	6.23	2	1	1
1503	H046	1447	2	49	2006/2/21	1	2006/2/21	1956/8/1	1	0	0	0	0	12.1	0	0	0	0	0	0	0	0	3	0	1	26.5	99	2	8.89	2.1	2.34	3.31	7	2.65	1.59	675.11	42	5.03	2	1	3
1502	H045	1446	2	57	2006/2/21	1	2006/2/21	1948/8/10	1	0	0	0	0	12.1	0	0	0	0	0	0	0	0	4	0	1	22.7	86	2	9.58	2.2	2	3.45	6.35	2.12	1.56	581.79	48	4.48	2	1	1
1858	L097	1763	2	68	2006/2/22	1	2006/2/22	1944/1/1	2	0	1	0	0	12.1	0	0	0	0	0	0	0	0	2	2	1	22.7	81	2	7.33	1.9	2.41	1.49	3.8	1.71	1.24	266.34	36	5.88	2	2	1
3229	Z042	2982	1	42	2006/2/22	1	2006/2/22	1966/11/1	2	0	0	0	0	12.1	0	0	0	0	0	0	0	0	1	0	1	21.3	114	3	8.11	2	2.37	3.18	5.7	0.87	1.83	105.2	30	7.78	2	1	1
1857	L096	1762	1	28	2006/2/23	1	2006/2/23	1980/7/1	1	0	0	0	0	12.1	0	0	0	0	0	0	0	0	1	0	1	N/A	79	2	10.5	2	2.16	3.05	5.3	2.61	0.74	579.12	39	6.27	2	1	2
3023	Y021	2798	1	69	2006/2/23	1	2006/2/23	1943/6/1	1	0	0	0	0	12.1	0	0	0	0	0	0	0	0	1	0	1	24.4	104	2	8.01	2.7	1.8	4.01	6.5	1.74	0.97	5.26	28	7.14	2	2	3
1856	L095	1761	1	29	2006/2/24	1	2006/2/24	1980/1/1	1	0	0	0	0	12.1	0	0	0	0	0	0	0	0	1	0	1	19.3	73	3	18.86	1.4	3.41	1.87	3.3	0.22	1.25	295.45	34	3.17	2	1	1
1049	C034	1044	1	72	2006/2/27	1	2006/2/27	1934/1/1	1	0	0	0	0	3.6	1	1	0	0	0	0	0	0	1	2	1	22.8	87.1	2	2.84	2.1	1.7	1.16	2.74	1	0.79	54.58	22	23.41	2	2	1
1861	L099	1765	1	62	2006/2/28	1	2006/2/28	1950/7/1	1	0	0	0	0	12.1	0	0	0	0	0	0	0	0	1	0	1	21.3	65	2	21.47	2	2.66	2.72	4.6	1.8	0.75	497.36	37	2.34	2	1	1
2402	M013	2246	2	33	2006/2/28	1	2006/2/28	1976/1/1	2	0	0	0	0	12.1	0	0	0	0	0	0	0	0	1	0	1	22.2	67	2	14.4	2.2	1.91	2.19	5.2	1.5	1.88	323.28	34	3.13	2	1	1
2896	X026	2685	2	51	2006/3/6	1	2006/3/6	1954/11/11	3	0	0	0	0	12.1	0	0	0	0	0	0	0	0	1	0	1	24	119	3	8.94	2.1	2.16	4.74	7.2	0.81	1.39	234.49	38	4.96	2	1	1
1864	L102	1768	1	63	2006/3/7	1	2006/3/7	1948/12/1	1	0	0	0	1	12.1	0	0	0	0	0	0	0	0	4	2	1	20.7	58	3	N/A	2.1	N/A	N/A	N/A	N/A	N/A	943.29	N/A	N/A	2	1	1
1344	F009	1306	2	53	2006/3/8	1	2006/3/8	1959/1/1	1	0	0	0	0	12.1	0	0	0	0	0	0	0	0	1	0	1	16.4	37	1	19.14	2.3	2.67	1.28	3.1	1.04	0.89	131.44	37	2.04	1	1	2
1863	L101	1767	1	58	2006/3/10	1	2006/3/10	1950/7/1	1	0	0	0	0	12.1	0	0	0	0	0	0	0	0	1	0	1	23.2	92	1	6.38	2.4	1.43	1.82	4.3	0.63	1.69	126.16	40	9.61	2	1	1
2718	W035	2527	1	71	2006/3/10	1	2006/3/10	1936/3/1	1	0	1	0	0	9.2	1	1	0	0	0	0	0	0	2	2	1	23.4	76	1	7.39	2.1	1.99	2.06	4.6	1.19	1.15	617.92	33	7.79	2	2	1
1862	L100	1766	1	47	2006/3/14	1	2006/3/14	1959/4/1	1	0	0	0	0	2.1	0	0	0	0	0	1	0	0	1	0	1	23.8	88	3	10.62	2.2	2	3	7.2	3.98	0.94	282.32	42	5.57	2	1	1
3232	Z044	2984	1	35	2006/3/15	1	2006/3/15	1973/2/1	1	0	0	0	0	12.1	0	0	0	0	0	0	0	0	1	2	1	23.4	68	2	6.67	2.1	1.49	1.99	4.4	1.94	1.24	210.74	28	10.11	2	1	1
2897	X027	2686	1	31	2006/3/20	1	2006/3/20	1976/10/1	1	0	0	0	0	12.1	0	0	0	0	0	0	0	0	1	2	1	21.3	60	2	9.06	2.1	2.56	1.93	4.3	0.55	1.39	1002.59	42	7.28	2	1	1
1401	G010	1356	1	26	2006/3/27	1	2006/3/27	1981/9/1	1	0	0	0	0	12.1	0	0	0	0	0	0	0	0	1	0	1	N/A	N/A	1	N/A	N/A	N/A	N/A	N/A	N/A	N/A	N/A	N/A	N/A	2	1	2
3024	Y022	2799	1	79	2006/3/28	1	2006/3/28	1927/4/1	1	0	0	0	0	3.6	1	1	0	0	0	0	0	1	1	2	1	N/A	110	2	5.53	2.1	2.03	1.74	3.4	1.29	0.59	68.02	24	10.64	1	2	2
2403	M014	2247	2	38	2006/3/29	1	2006/3/29	1972/6/1	1	0	0	0	0	12.1	0	0	0	0	0	0	0	0	1	2	1	22.7	58	1	13.29	2	2.07	1.49	3.3	0.6	1.15	442.86	42	3.33	2	1	1
3233	Z045	2985	1	80	2006/3/29	1	2006/3/29	1930/1/12	3	1	0	1	1	12.1	0	0	0	0	0	0	0	1	1	2	1	N/A	78	2	9.46	2.3	1.03	2.32	4.2	1.73	0.73	34.18	32	5.72	1	2	2
3239	Z050	2991	2	46	2006/4/1	1	2006/4/1	1962/11/1	2	1	1	0	0	12.1	0	0	0	0	0	0	0	0	2	0	1	N/A	N/A	1	N/A	N/A	N/A	N/A	N/A	N/A	N/A	N/A	N/A	N/A	2	1	2
27389	ZHX	212225	2	68	2006/4/3	1	2006/4/3	1937/9/1	1	0	1	0	0	12.1	0	0	0	0	0	0	0	0	2	0	1	N/A	N/A	1	N/A	N/A	N/A	N/A	N/A	N/A	N/A	N/A	N/A	N/A	1	2	2
3234	Z046	2986	2	37	2006/4/4	1	2006/4/4	1972/1/1	1	0	0	0	0	12.1	0	0	0	0	0	0	0	0	1	1	1	N/A	85	1	5.75	2.4	1.62	1.56	2.8	0.39	1.04	71.01	35	8.81	2	1	2
1866	L103	1769	1	58	2006/4/7	1	2006/4/7	1951/5/2	1	0	0	0	0	12.1	0	0	0	0	0	0	0	0	4	0	1	N/A	N/A	1	N/A	N/A	N/A	N/A	N/A	N/A	N/A	N/A	N/A	N/A	2	1	2
1504	H047	1448	2	50	2006/4/13	1	2006/4/13	1959/4/1	1	0	1	0	0	12.1	0	0	0	0	0	0	0	0	2	0	1	N/A	N/A	1	N/A	N/A	N/A	N/A	N/A	N/A	N/A	N/A	N/A	N/A	2	1	2
1867	L104	1771	1	68	2006/4/28	1	2006/4/28	1942/9/1	1	0	0	0	0	12.1	0	0	0	0	0	0	0	0	4	0	1	24.3	94	2	9.85	2.1	1.67	2.15	3.9	2.18	0.6	244.89	38	5.64	2	2	3
1717	K004	1637	1	49	2006/4/29	1	2006/4/29	1957/3/14	2	0	0	0	0	12.1	0	0	0	0	0	0	0	1	1	0	1	22.2	46	2	7.96	1.8	2.1	2.11	3.6	0.51	0.94	984.09	36	7.7	2	1	1
1868	L105	1772	1	33	2006/4/29	1	2006/4/29	1974/12/1	1	0	0	0	0	12.1	0	0	0	0	0	0	0	0	1	0	1	19.9	91	3	11.13	2	2.02	3.89	5.9	1.04	1.18	147.21	33	5.67	2	1	1
27390	G072	212226	1	20	2006/4/30	1	2006/4/30	1986/1/1	1	0	0	0	0	12.1	0	0	0	0	0	0	0	0	4	0	1	20.3	N/A	1	N/A	N/A	N/A	N/A	N/A	N/A	N/A	N/A	N/A	N/A	2	1	1
1052	C036	1046	2	37	2006/5/9	1	2006/5/9	1968/8/17	3	0	0	0	0	12.1	0	0	0	0	0	0	0	0	1	0	1	22.9	51	3	17.42	1.8	2.01	2.85	5.1	1.27	1.44	582.95	38.1	2.45	2	1	1
1506	H048	1449	2	45	2006/5/11	1	2006/5/11	1963/7/1	1	0	1	0	0	12.1	0	0	0	0	0	0	0	0	1	0	1	19.4	75	1	4.58	2.09	4.59	2.1	4.38	1.96	1.1	86.5	31.1	11	2	1	1
1869	L106	1773	1	65	2006/5/11	1	2006/5/11	1941/12/1	1	0	1	0	0	3.2	1	1	0	0	0	0	0	0	2	2	1	21.7	61	2	8.38	1.8	1.42	3.04	6.7	2.83	1.13	396.01	29	6.85	2	1	1
2564	S011	2391	2	41	2006/5/11	1	2006/5/11	1N/A/1/1	1	0	0	0	0	0.2	0	0	0	0	0	0	0	0	1	2	1	N/A	N/A	1	N/A	N/A	N/A	N/A	N/A	N/A	N/A	N/A	N/A	N/A	2	1	2
3238	Z049	2989	2	81	2006/5/12	1	2006/5/12	1926/8/1	2	0	1	0	0	12.1	0	0	0	0	0	0	0	0	2	2	1	26.2	75	1	9.23	2	1.85	1.6	3.3	1.32	1.18	741.92	42	4.35	2	2	3
3236	Z047	2987	2	71	2006/5/15	1	2006/5/15	1937/1/1	2	1	0	0	0	12.1	0	0	0	0	0	0	0	1	3	2	1	26	87	1	14.26	1	3.51	1.9	5.1	2.01	1.11	494.29	41	2.7	2	2	3
2898	X028	2687	1	47	2006/5/19	1	2006/5/19	1962/3/1	1	0	0	0	0	12.1	0	0	0	0	0	0	0	0	1	0	1	28.2	98	2	9.65	2.3	1.69	2.32	4.2	1.52	1.02	149.18	40	6.22	2	1	3
2899	X029	2688	2	52	2006/5/19	1	2006/5/19	1954/9/1	1	1	0	0	0	3.9	1	1	0	0	0	0	0	0	1	2	1	21.2	81	1	6.5	2.5	1.84	1.36	2.7	0.97	0.88	122.52	41	7.13	2	1	1
3026	Y023	2801	2	72	2006/5/25	1	2006/5/25	1933/8/1	2	0	1	0	1	12.1	0	0	0	0	0	0	0	0	4	0	1	21.5	N/A	1	N/A	N/A	N/A	N/A	N/A	N/A	N/A	N/A	N/A	N/A	2	2	1
1871	L107	1774	1	75	2006/5/30	1	2006/5/30	1932/7/1	1	1	0	0	0	9.5	1	1	0	0	0	0	0	0	4	2	1	24.06	78	2	12.68	1.7	2.48	2.16	4.1	1.82	0.72	129.49	25	4.13	1	2	3
1054	C038	1048	1	40	2006/6/2	1	2006/6/2	1970/4/1	1	0	0	0	0	12.1	0	0	0	0	0	0	0	0	1	1	1	18.8	101.9	3	9.6	1.8	2	3	5	4.17	0.66	288.14	36	6.46	2	1	1
1403	G012	1358	1	67	2006/6/12	1	2006/6/12	1943/8/1	1	0	0	0	0	12.1	0	0	0	0	0	0	0	0	3	0	1	19.7	51	1	9.81	2.1	2.47	2.75	4.83	1.32	1.1	295.38	34	5.68	2	2	1
2449	P005	2288	2	57	2006/6/14	1	2006/6/14	1950/8/1	2	0	1	0	0	12.1	0	0	0	0	0	0	0	0	2	0	1	28.7	83	2	12.07	2.5	3.25	3.93	7.6	2.16	1.13	1204.17	33	3.43	2	1	3
2634	T014	2453	2	46	2006/6/14	1	2006/6/14	1961/5/1	1	0	0	0	0	5.1	0	0	0	0	0	0	0	1	4	2	1	21.2	63	1	9.95	1.9	2.59	2.93	5	1.85	1.02	348.73	34	4.47	2	1	1
2502	Q006	2335	2	54	2006/6/20	1	2006/6/20	1954/8/1	1	0	0	0	0	12.1	0	0	0	0	0	0	0	1	1	2	1	21.9	70	1	8.31	2.1	1.62	2.24	4.8	1.73	1.16	456.73	26	5.33	2	1	1
1346	F010	1307	1	44	2006/6/22	1	2006/6/22	1968/3/1	1	0	0	0	0	12.1	0	0	0	0	0	0	0	0	1	2	1	22.6	89	3	13.81	2.1	3	2.11	3.4	1.1	0.89	169.35	41	4.17	2	1	1
1872	L108	1775	2	84	2006/6/22	1	2006/6/22	1925/10/1	2	0	0	0	0	12.1	0	0	0	0	0	0	0	1	1	0	1	20.6	99	3	11.72	1.9	1.88	2.12	4.2	1.2	0.99	742.74	41	3.28	2	2	1
2501	Q005	2334	1	77	2006/6/23	1	2006/6/23	1932/3/1	1	0	1	0	0	12.1	0	0	0	0	0	0	0	0	2	0	1	24.8	87	3	5.59	2.1	1.55	2.76	4.7	1.16	1.07	56.52	33	10.57	2	2	3
1053	C037	1047	1	35	2006/6/27	1	2006/6/27	1973/3/1	1	0	0	0	0	12.1	0	0	0	0	0	0	0	0	1	0	1	23.9	73	2	9.04	2.2	2.02	2.26	4.7	2.48	0.7	325.62	40	7.12	2	1	1
3242	Z052	2993	2	43	2006/7/3	1	2006/7/3	1963/6/20	2	0	0	0	0	12.1	0	0	0	0	0	0	0	0	1	0	1	25.4	77	2	10.73	2.3	2.21	2.27	4.9	1.09	1.6	907.19	44	4.16	2	1	3
1874	L110	1777	1	31	2006/7/6	1	2006/7/6	1978/9/10	1	0	0	0	0	12.1	0	0	0	0	0	0	0	1	1	2	1	18	90	3	10.32	1.8	3.94	1.12	3.1	3.67	0.28	315.97	36	6.27	2	1	2
2719	W036	2528	2	55	2006/7/12	1	2006/7/12	1952/8/20	1	0	0	0	0	12.1	0	0	0	0	0	0	0	1	1	0	1	19.7	102	1	9.04	2.3	2.83	1.77	4.4	2.11	1.24	180.75	45	4.82	2	1	1
1056	C039	1049	2	74	2006/7/21	1	2006/7/21	1935/7/1	2	1	0	0	1	12.1	0	0	0	0	0	0	0	1	3	2	1	19.6	81	3	8.2	1.7	2.25	2.13	4.5	1.25	1.28	216.8	41	5.08	2	2	1
3029	Y026	2804	1	39	2006/9/5	1	2006/9/5	1968/6/1	1	0	1	0	0	8.4	1	1	0	0	0	0	0	0	2	0	1	18.8	96	2	7.3	2	1.72	3.9	6.9	1.74	1.28	544.71	23	8.92	2	1	1
2404	M015	2248	1	69	2006/9/7	1	2006/9/7	1937/9/1	1	0	0	0	0	3.3	1	1	0	0	0	0	0	0	2	0	1	16.7	80	2	3.88	2	1.66	2.14	3.7	1.04	0.7	8.4	31	16.47	1	2	2
1057	C040	1051	1	40	2006/7/31	1	2006/7/31	1966/1/14	1	0	0	0	0	12.1	0	0	0	0	0	0	0	1	1	0	1	18.5	97	2	9.98	1.8	2.86	2.63	4.91	0.63	1.79	753.47	39	6.19	2	1	1
1686	J004	1609	2	57	2006/8/4	1	2006/8/4	1950/2/1	1	0	1	0	0	0.4	0	0	0	0	0	0	0	0	1	0	1	N/A	N/A	1	N/A	N/A	N/A	N/A	N/A	N/A	N/A	N/A	N/A	N/A	2	1	2
2503	Q007	2336	1	62	2006/8/9	1	2006/8/9	1945/11/1	1	1	0	0	0	12.1	0	0	0	0	0	0	0	1	1	2	1	16.5	83	2	13.98	1.9	3.04	2.87	5.4	1.11	1.59	532.89	35	3.83	2	1	2
2504	Q008	2337	1	25	2006/8/9	1	2006/8/9	1983/7/1	1	0	0	0	0	12.1	0	0	0	0	0	0	0	1	4	1	1	15.7	90	3	9.31	2.3	3.32	2.71	4.8	2.17	0.79	182.87	34	7.37	2	1	2
1404	G013	1359	2	55	2006/8/11	1	2006/8/11	1956/7/1	2	0	0	0	0	12.1	0	0	0	0	0	0	0	0	1	0	1	20.3	55	2	12.11	1.7	2.08	0.96	2.1	0.4	0.83	381.56	29	3.44	2	1	1
1718	K005	1638	2	58	2006/9/19	1	2006/9/19	1950/1/1	1	0	1	0	0	11.9	1	1	0	0	0	0	0	0	2	0	1	19.7	99	2	6.58	2.1	1.81	4.13	7.41	2.36	1.12	15.2	39	6.88	2	1	1
1061	C043	1054	1	73	2006/8/23	1	2006/8/23	1935/1/1	1	0	1	0	0	12.1	0	0	0	0	0	0	0	0	2	0	1	22.6	39	2	12.71	2	3.29	2.03	4	1.09	0.97	373.09	36.1	4.14	1	2	1
1876	L111	1778	2	78	2006/8/24	1	2006/8/24	1932/12/12	2	0	0	0	0	12.1	0	0	0	0	0	0	0	0	3	0	1	22.6	95	1	7	2.2	2.33	3.56	6.5	1.24	1.51	291.41	49	6.03	2	2	1
1877	L112	1779	1	37	2006/8/25	1	2006/8/25	1974/10/19	2	0	0	0	0	12.1	0	0	0	0	0	0	0	1	1	0	1	20.2	79	2	22.09	1.6	2.94	3.09	5.8	1.38	1.43	279.8	32	2.51	2	1	1
1058	C041	1052	1	33	2006/8/31	1	2006/8/31	1979/1/1	2	0	0	0	0	9	0	0	0	0	0	1	0	0	1	0	1	20.1	57	2	27.26	1.7	3.68	1.3	2.7	0.54	1.05	413.5	30	2.02	2	1	1
1086	C063	1076	2	43	2006/9/1	1	2006/9/1	1969/5/13	2	0	0	0	0	12.1	0	0	0	0	0	0	0	0	1	0	1	18.5	N/A	1	N/A	N/A	N/A	N/A	N/A	N/A	N/A	N/A	N/A	N/A	2	1	1
3028	Y025	2803	2	70	2006/9/1	1	2006/9/1	1941/12/28	1	0	1	0	0	12.1	0	0	0	0	0	0	0	1	2	2	1	22.7	65	2	5.38	1.6	1.82	2.7	5.1	1.77	0.77	656.39	37	8.35	2	2	1
1687	J005	1611	2	69	2006/9/22	1	2006/9/22	1938/7/1	1	0	1	0	0	4.7	1	1	0	0	0	0	0	0	2	2	1	25.3	83	2	4.23	2	1.72	3.8	6.6	2.24	1.29	152.3	22	11.06	1	2	3
1881	L115	1783	2	72	2006/9/25	1	2006/9/25	1935/4/1	1	0	0	0	0	7.7	1	1	0	0	0	0	0	0	1	2	1	15.6	69	1	7.34	2.1	1.69	2.56	4.7	1.42	1.04	142.1	36	5.8	2	2	2
1509	H051	1453	2	69	2006/9/8	1	2006/9/8	1936/11/1	2	0	0	0	0	12.1	0	0	0	0	0	0	0	0	1	0	1	22.2	90	2	5.56	2	1.64	2.28	4.9	1.51	1.29	10.2	35	8.06	2	2	1
1511	H052	1454	2	49	2006/9/8	1	2006/9/8	1957/5/12	2	0	0	0	0	12.1	0	0	0	0	0	0	0	0	1	0	1	27.3	78.4	2	10.96	1.9	2.83	2.63	5.3	1.84	1.14	260.5	36	3.95	2	1	3
2903	X032	2692	1	57	2006/9/8	1	2006/9/8	1952/1/1	1	0	0	0	0	12.1	0	0	0	0	0	0	0	0	4	2	1	20.6	N/A	1	N/A	N/A	N/A	N/A	N/A	N/A	N/A	N/A	N/A	N/A	2	1	1
1878	L113	1781	1	55	2006/9/11	1	2006/9/11	1954/7/1	1	0	0	0	0	12.1	0	0	0	0	0	0	0	1	4	2	1	18.3	90	1	12.79	2.2	2.13	1.83	3.7	0.6	1.81	498.65	40	4.35	2	1	2
1003	B002	1003	1	63	2006/9/13	1	2006/9/13	1949/5/1	1	1	0	0	0	12.1	0	0	0	0	0	0	0	0	3	2	1	23.2	50	2	18.96	1.5	3.53	1.64	2.9	0.42	0.88	1072	34	2.69	2	1	1
2901	X030	2689	1	26	2006/9/14	1	2006/9/14	1982/2/1	1	0	0	0	0	12.1	0	0	0	0	0	0	0	0	3	0	1	30.1	75	3	10.34	1.9	2.12	1.96	6.4	6.56	0.71	547.77	44	6.48	2	1	3
1347	F011	1308	2	71	2006/9/18	1	2006/9/18	1937/11/1	3	0	1	0	1	12.1	0	0	0	0	0	0	0	0	2	2	1	23.1	93	2	2.7	2.1	1.25	4.56	6.47	1.4	1.05	35.9	27	18.44	1	2	1
2428	N002	2269	2	57	2006/9/28	1	2006/9/28	1951/1/1	1	0	1	0	0	10.6	1	1	0	0	0	0	0	0	2	0	1	19.6	103	2	4.29	2	1.72	6.4	10.7	4.04	0.86	98.4	34	11.32	2	1	1
1406	G014	1361	1	70	2006/9/20	1	2006/9/20	1938/12/1	1	0	1	0	0	12.1	0	0	0	0	0	0	0	0	2	0	1	18.8	78	3	11.4	2.2	1.84	3.06	5.5	1.85	0.99	245.2	39.4	4.73	2	2	1
3251	Z059	3001	1	63	2006/9/20	1	2006/9/20	1949/4/1	2	0	0	0	0	12.1	0	0	0	0	0	0	0	0	2	2	1	18.3	N/A	1	N/A	N/A	N/A	N/A	N/A	N/A	N/A	N/A	N/A	N/A	2	1	2
2507	Q010	2339	1	72	2006/12/19	1	2006/12/19	1935/8/1	2	0	0	1	0	7.9	1	1	0	0	0	0	0	0	4	0	1	24.2	82	2	6.64	1.82	2	4.54	7.2	1.72	0.94	189.5	36	8.78	2	2	3
1883	L117	1785	1	41	2006/9/22	1	2006/9/22	1966/12/1	2	0	0	0	0	9.8	0	0	0	0	0	1	0	0	1	0	1	20.1	66	1	12.85	2	2.68	1.7	3.6	0.35	1.34	114.2	36	4.6	2	1	1
2451	P006	2289	2	38	2006/9/22	1	2006/9/22	1974/6/22	1	1	0	0	0	12.1	0	0	0	0	0	0	0	0	1	0	1	18.2	72	1	20.12	2	2.6	3.43	5.3	0.95	1.17	553.8	40	2.06	2	1	2
1063	C045	1056	1	30	2006/9/25	1	2006/9/25	1975/11/30	3	1	0	0	0	12.1	0	0	0	0	0	0	0	0	1	2	1	20.3	85	2	17.66	1.5	2.39	1.95	3.7	0.69	1.28	508	34	3.39	2	1	1
2724	W040	2533	2	34	2007/1/16	1	2007/1/16	1972/10/1	1	0	1	0	0	10.6	1	1	0	0	0	0	0	0	1	2	1	31.8	84	2	19.83	2.07	3.46	1.87	4.83	3.36	0.7	413.9	40.8	2.15	2	1	3
1879	L114	1782	1	67	2006/9/26	1	2006/9/26	1941/12/1	1	0	1	0	0	12.1	0	0	0	0	0	0	0	0	2	0	1	19.3	N/A	1	N/A	N/A	N/A	N/A	N/A	N/A	N/A	N/A	N/A	N/A	2	2	1
2902	X031	2691	2	42	2006/9/27	1	2006/9/27	1966/10/1	1	0	0	0	0	12.1	0	0	0	0	0	0	0	0	2	0	1	23	87	2	10.49	2	2.87	1.58	4	0.57	1.5	98.3	31	4.29	2	1	1
1512	H053	1455	1	30	2006/9/28	1	2006/9/28	1978/1/1	2	0	0	0	0	9.6	0	0	0	0	0	1	0	0	1	0	1	18.3	73	1	20.94	1.4	3.41	2.39	5.27	2.18	0.82	957.4	39.7	2.79	2	1	2
1912	L140	1811	2	43	2007/1/26	1	2007/1/26	1964/8/1	1	1	0	0	0	10.7	1	1	0	0	0	0	0	0	1	2	1	18.3	71	2	18.67	2.05	3	2.77	5	1.91	0.84	25.6	24	2.19	2	1	2
1287	D015	1255	2	28	2006/9/29	1	2006/9/29	1977/10/28	2	0	1	0	0	12.1	0	0	0	0	0	0	0	0	2	0	1	20.7	N/A	1	N/A	N/A	N/A	N/A	N/A	N/A	N/A	N/A	N/A	N/A	2	1	1
1882	L116	1784	2	77	2006/9/29	1	2006/9/29	1932/2/1	1	0	0	0	0	12.1	0	0	0	0	0	0	0	0	2	0	1	26.8	87	1	5.88	2	1.88	1.77	3.5	0.94	0.98	180.8	37	7.39	2	2	3
1886	L119	1787	2	44	2006/10/9	1	2006/10/9	1964/11/1	1	1	1	1	0	12.1	0	0	0	0	0	0	0	1	1	2	1	21.5	60	1	12.74	1.7	2.74	2.46	5.3	0.9	1.69	765.5	37	3.4	2	1	1
1887	L120	1788	1	67	2006/10/9	1	2006/10/9	1945/7/1	2	0	0	0	0	12.1	0	0	0	0	0	0	0	0	1	0	1	23.5	93	2	5.8	2.1	1.68	1.7	3.4	1.22	0.71	214	37	10.41	1	2	1
3243	Z053	2994	2	21	2006/10/9	1	2006/10/9	1985/9/1	1	0	0	0	0	0.3	0	0	0	0	0	1	0	0	1	2	1	18.7	N/A	1	N/A	N/A	N/A	N/A	N/A	N/A	N/A	N/A	N/A	N/A	2	1	1
1064	C046	1057	1	65	2006/10/10	1	2006/10/10	1944/1/1	1	0	0	0	0	12.1	0	0	0	0	0	0	0	1	2	2	1	19.9	97	2	14.38	1.7	2.35	1.38	3.23	0.59	1.07	220.6	29.2	3.68	2	1	1
2722	W038	2531	1	28	2006/10/16	1	2006/10/16	1979/11/1	1	0	0	0	0	12.1	0	0	0	0	0	0	0	0	1	2	1	21.2	86	2	14.75	1.9	2.04	2.29	4.2	1.27	0.83	110.2	27	4.24	2	1	1
1884	L118	1786	2	50	2006/10/18	1	2006/10/18	1961/5/1	1	0	0	0	0	12.1	0	0	0	0	0	0	0	0	1	0	1	20.8	45	1	19.1	1.8	2.35	1.86	3.9	0.8	1.25	499.7	37	2.07	2	1	1
3244	Z054	2995	2	63	2006/10/18	1	2006/10/18	1942/12/18	2	0	1	0	0	12.1	0	0	0	0	0	0	0	0	2	2	1	18.7	79	1	5.12	2.3	1.72	4.17	6.8	0.91	1.21	173.9	38	9.03	1	1	1
1888	L121	1789	2	67	2006/10/27	1	2006/10/27	1942/6/6	2	0	1	1	0	12.1	0	0	0	0	0	0	0	0	2	0	1	28.9	74	1	10.29	2	1.6	3.82	6.9	2.38	1.31	41.2	23	3.99	2	2	3
1891	L123	1792	2	76	2006/10/30	1	2006/10/30	1936/3/24	2	0	0	0	0	12.1	0	0	0	0	0	0	0	0	1	0	1	24	62	1	7.27	1.9	1.88	3.48	5.6	0.97	1.17	133.6	22	5.8	2	2	1
1889	L122	1791	1	52	2006/10/31	1	2006/10/31	1953/12/26	2	0	0	0	0	12.1	0	0	0	0	0	0	0	0	1	0	1	18.7	61	2	7.65	2	1.84	2.01	5.2	3.26	0.98	279.6	34	7.97	2	1	1
1893	L125	1794	1	32	2006/11/3	1	2006/11/3	1980/2/21	2	0	0	0	0	12.1	0	0	0	0	0	0	0	0	1	0	1	23.2	121	2	6.94	2.2	1.91	2.12	3.6	1.77	0.83	134.1	37	9.83	2	1	1
1896	L127	1796	1	32	2006/11/9	1	2006/11/9	1977/4/1	1	0	0	0	0	12.1	0	0	0	0	0	0	0	0	1	2	1	20.4	57	2	17.92	1.4	2.27	2.96	5.3	0.88	1.43	386	40	3.29	2	1	1
1894	L126	1795	1	44	2006/11/9	1	2006/11/9	1962/7/1	1	0	0	0	0	12.1	0	0	0	0	0	0	0	0	1	0	1	23.1	68	3	17.14	1.3	2.41	3.08	4.5	1.36	0.79	307.9	34	3.25	2	1	1
1892	L124	1793	1	37	2006/11/10	1	2006/11/10	1971/5/1	1	0	0	0	0	12.1	0	0	0	0	0	0	0	0	1	2	1	19	88	2	10.17	1.8	2.73	3.17	6.49	2.01	1.49	326.8	41	6.15	2	1	1
1348	F012	1309	2	35	2006/11/15	1	2006/11/15	1977/5/27	2	0	0	0	0	12.1	0	0	0	0	0	0	0	0	1	0	1	18.6	70	2	17.08	1.7	3.4	2.06	4.8	1.54	1.47	340.9	36	2.54	2	1	1
1513	H054	1456	2	52	2006/11/15	1	2006/11/15	1955/8/1	1	0	0	0	0	5.7	0	0	0	0	0	0	0	0	1	2	1	19.4	N/A	1	N/A	N/A	N/A	N/A	N/A	N/A	N/A	N/A	N/A	N/A	2	1	1
1277	D007	1246	1	56	2006/11/21	1	2006/11/21	1951/1/1	1	0	1	0	0	4.8	0	0	0	0	0	1	0	0	2	2	1	22.8	65	3	10.41	2.2	2.72	1.9	3.7	1.39	0.97	88.9	39	5.5	2	1	1
3031	Y027	2805	1	35	2006/11/22	1	2006/11/22	1974/2/1	1	0	0	0	0	12.1	0	0	0	0	0	0	0	0	1	0	1	22.1	99	1	16.24	2.1	2.37	3.28	5.7	1.26	1.35	588.1	41	3.62	2	1	1
1897	L128	1797	1	35	2006/11/23	1	2006/11/23	1974/6/1	1	1	1	1	0	12.1	0	0	0	0	0	0	0	0	1	0	1	23	80	2	17.8	1.7	2.4	3.16	5.6	1.53	1.98	400.6	36	3.26	2	1	1
3032	Y028	2806	1	36	2006/11/23	1	2006/11/23	1970/12/1	1	1	0	0	0	3.7	0	0	0	0	0	1	0	0	4	2	1	N/A	N/A	1	N/A	N/A	N/A	N/A	N/A	N/A	N/A	N/A	N/A	N/A	2	1	2
2636	T015	2454	2	63	2006/11/24	1	2006/11/24	1949/1/1	2	0	1	0	0	12.1	0	0	0	0	0	0	0	0	2	0	1	26.8	87	2	7.4	2.3	2.36	4.39	8.9	3.32	1.02	49.9	34	5.91	2	1	3
2566	S012	2392	1	67	2006/11/27	1	2006/11/27	1942/8/1	1	0	1	0	0	12.1	0	0	0	0	0	0	0	0	2	2	1	18.6	77	3	8.85	2.1	2.75	2.31	4.1	0.78	1.27	390.7	36	6.4	2	2	1
2567	S013	2393	1	26	2006/11/27	1	2006/11/27	1985/11/8	1	0	0	0	0	12.1	0	0	0	0	0	0	0	0	1	0	1	18.6	99	2	10.35	2	2.44	3.68	6.4	1.65	0.93	275.7	32	6.47	2	1	1
2723	W039	2532	1	74	2006/11/28	1	2006/11/28	1938/1/1	1	0	1	0	0	12.1	0	0	0	0	0	0	0	0	1	2	1	23.3	103	2	9.31	2.1	2.07	2.72	3.9	0.7	0.82	203.4	44	5.91	2	2	1
1407	G015	1362	2	64	2006/11/30	1	2006/11/30	1948/9/1	1	0	0	0	0	12.1	0	0	0	0	0	0	0	0	1	1	1	22.6	48	2	39.67	2	1.57	4.33	8.3	1.5	1.99	701.3	38	0.85	1	1	1
1408	G016	1363	1	56	2006/12/1	1	2006/12/1	1955/8/20	1	0	1	0	0	12.1	0	0	0	0	0	0	0	0	4	2	1	19	50	2	5.21	1.99	1.86	3.08	5.2	0.69	1.25	286.4	31	12.22	2	1	1
1898	L129	1798	1	49	2006/12/6	1	2006/12/6	1963/5/22	1	0	0	0	0	12.1	0	0	0	0	0	0	0	0	3	0	1	20.5	116	2	8.37	1.9	1.95	2.54	4.5	1.68	0.74	302.3	31	7.27	2	1	1
2453	P008	2292	1	20	2006/12/6	1	2006/12/6	1986/7/23	2	0	0	0	0	12.1	0	0	0	0	0	0	0	0	1	2	1	19.3	106	3	11.08	2.01	2.12	1.66	3.2	0.72	1.01	342	34	6.31	2	1	1
1066	C047	1058	1	55	2006/12/7	1	2006/12/7	1952/12/1	1	0	0	0	0	12.1	0	0	0	0	0	0	0	1	1	0	1	17.3	70	2	10.02	2.2	2.49	4.03	6.92	0.92	1.5	322.8	36.4	5.77	2	1	2
2452	P007	2291	1	49	2006/12/7	1	2006/12/7	1963/1/1	2	0	0	0	0	12.1	0	0	0	0	0	0	0	0	1	0	1	23.9	73	3	25.39	2.12	3.61	1.91	3.6	1.44	0.75	479	32	2.02	2	1	1
3033	Y029	2807	2	36	2006/12/7	1	2006/12/7	1970/1/1	2	0	0	0	0	12.1	0	0	0	0	0	0	0	0	1	0	1	22.3	56	2	17.16	2.3	1.8	1.46	3.3	0.7	1.32	122.3	37	2.51	2	1	1
2506	Q009	2338	2	69	2006/12/8	1	2006/12/8	1939/1/1	1	0	1	0	0	12.1	0	0	0	0	0	0	0	0	2	0	1	22.6	80	1	3.55	2.2	1.71	3.81	7.7	2.71	0.96	127.7	36	13.53	2	2	1
3246	Z055	2996	2	60	2006/12/8	1	2006/12/8	1950/3/20	2	0	0	0	0	12.1	0	0	0	0	0	0	0	0	1	2	1	23	66	2	13.27	2.02	2.53	1.55	3.2	0.63	1.07	135.6	33	3.04	2	1	1
1901	L131	1801	1	53	2006/12/11	1	2006/12/11	1953/7/14	1	1	0	0	0	12.1	0	0	0	0	0	0	0	0	3	2	1	22.9	71	1	9.03	2.11	2.4	1.56	3	0.53	0.87	154	32	6.56	2	1	1
1068	C049	1061	2	31	2006/12/12	1	2006/12/12	1975/4/4	1	0	0	0	0	12.1	0	0	0	0	0	0	0	0	1	2	1	17.5	88	1	8.31	2.28	0.8	2.18	3.94	1.03	1.19	17.9	35	5.97	2	1	2
1906	L135	1805	2	76	2006/12/13	1	2006/12/13	1935/2/1	1	0	0	0	0	12.1	0	0	0	0	0	0	0	1	4	0	1	20.8	66	2	6.8	1.83	2.63	2.32	4	0.79	0.73	54.4	35	6.27	1	2	1
1067	C048	1059	2	79	2006/12/19	1	2006/12/19	1927/10/27	3	0	1	0	0	12.1	0	0	0	0	0	0	0	0	3	0	1	22.7	77	2	6.38	2.06	1.99	2.45	5.1	3.2	0.64	73.5	38	6.7	2	2	1
2406	M016	2249	2	78	2007/2/5	1	2007/2/5	1929/8/1	1	0	0	0	0	1.4	1	1	0	0	0	0	0	0	1	2	1	16.1	84.9	1	10.75	1.88	2.97	4.77	N/A	N/A	N/A	270.6	24	3.68	2	2	2
1899	L130	1799	2	42	2006/12/21	1	2006/12/21	1969/3/1	2	0	0	0	0	12.1	0	0	0	0	0	0	0	0	1	0	1	21.57	N/A	1	N/A	N/A	N/A	N/A	N/A	N/A	N/A	N/A	N/A	N/A	2	1	1
1902	L132	1802	1	34	2006/12/21	1	2006/12/21	1972/4/13	1	0	0	0	0	12.1	0	0	0	0	0	0	0	0	1	2	1	25.3	82	2	10.8	1.87	2.24	2.1	4.3	1.95	0.91	435.6	48	5.83	2	1	3
1514	H055	1457	1	37	2006/12/22	1	2006/12/22	1970/12/1	1	0	0	0	0	11.8	0	0	0	0	0	1	0	0	1	0	1	25.9	90	2	12.94	2.13	3.41	2.57	4.5	1.18	0.72	530.9	34	4.66	2	1	3
1903	L133	1803	1	59	2006/12/26	1	2006/12/26	1949/12/1	1	0	0	0	0	12.1	0	0	0	0	0	0	0	0	4	0	1	18	86	2	11.83	2.16	2.69	2.15	4.1	0.8	1.24	679.6	43	4.7	2	1	2
2904	X033	2693	1	59	2006/12/26	1	2006/12/26	1950/2/1	1	0	0	0	0	12.1	0	0	0	0	0	0	0	0	1	2	1	22	N/A	1	N/A	N/A	N/A	N/A	N/A	N/A	N/A	N/A	N/A	N/A	2	1	1
1907	L136	1806	2	44	2006/12/27	1	2006/12/27	1968/9/6	2	0	0	0	0	12.1	0	0	0	0	0	0	0	0	1	0	1	14.8	67	2	13.08	1.68	2.1	1.69	3.4	0.81	1.15	955.6	36	3.29	2	1	2
1904	L134	1804	1	41	2006/12/27	1	2006/12/27	1967/7/1	1	0	0	0	0	12.1	0	0	0	0	0	0	0	0	1	0	1	20.7	64	2	7.47	2.14	1.9	1.64	3.5	1.55	0.9	458.7	41	8.6	2	1	1
1416	G022	1369	1	49	2007/1/1	1	2007/1/1	1959/9/1	1	0	0	0	0	12.1	0	0	0	0	0	0	0	0	1	2	1	19.6	N/A	1	N/A	N/A	N/A	N/A	N/A	N/A	N/A	N/A	N/A	N/A	2	1	1
2726	W041	2534	2	67	2007/1/4	1	2007/1/4	1943/11/1	1	0	1	0	1	12.1	0	0	0	0	0	0	0	0	2	2	1	22.6	84	2	5.49	2.07	1.55	3.05	4.8	1.22	0.69	290.4	27	8.24	2	2	1
1409	G017	1364	2	55	2007/1/5	1	2007/1/5	1951/9/1	1	0	0	0	0	2.8	0	0	0	0	0	1	0	0	1	0	1	23.8	106	3	9.16	2.05	2.39	2.94	5.68	1.97	0.8	516.5	43.1	4.75	2	1	1
3036	Y031	2809	1	27	2007/1/8	1	2007/1/8	1979/2/24	2	0	0	0	0	12.1	0	0	0	0	0	0	0	0	1	0	1	20.8	81	3	13.27	1.6	3.03	1.48	4.4	2.61	0.77	678.8	37.1	4.82	2	1	1
3247	Z056	2997	1	71	2007/1/8	1	2007/1/8	1938/7/6	3	1	1	1	0	8.9	0	0	0	0	0	0	0	0	2	1	1	18.9	93	3	5.69	2.43	1.47	2.64	4.5	0.75	0.98	37.7	24	10.53	1	2	1
1908	L137	1807	2	52	2007/1/10	1	2007/1/10	1955/7/1	1	0	0	0	0	1.1	0	0	0	0	0	0	0	0	1	2	1	21.2	65	2	8.61	1.89	2.01	2.54	4.12	0.31	1.05	561.6	36.5	5.16	2	1	1
1911	L139	1809	2	37	2007/1/11	1	2007/1/11	1970/1/1	1	1	0	0	0	1.1	0	0	0	0	0	0	0	0	1	2	1	18.2	56	1	6.7	2.03	2.19	2.55	5	2.75	0.3	192.5	24	7.39	2	1	2
1909	L138	1808	2	69	2007/1/12	1	2007/1/12	1937/8/1	3	0	1	0	1	12.1	0	0	0	0	0	0	0	0	2	2	1	28.2	50	2	6.27	1.9	2.15	1.87	3.8	2.75	0.64	233.9	36	7.03	1	2	3
3034	Y030	2808	2	75	2007/1/15	1	2007/1/15	1936/1/1	1	0	1	0	0	12.1	0	0	0	0	0	0	0	0	2	0	1	27.6	118	1	9.18	1.95	2.24	2.19	4.47	1.42	1.23	81.7	29.6	4.44	2	2	3
1349	F013	1311	1	25	2007/1/16	1	2007/1/16	1981/9/10	1	0	1	0	0	12.1	0	0	0	0	0	0	0	0	1	2	1	21.6	94	2	6.57	2.18	2.13	4.06	6.9	1.75	1.52	72.7	31	11.02	2	1	1
3252	Z060	3002	2	61	2007/2/7	1	2007/2/7	1946/2/1	1	0	1	0	0	1.3	1	1	0	0	0	0	0	0	2	2	1	23.4	83	2	4.31	2.25	1.56	3.35	5.45	1.16	1.09	269.6	27	11.1	2	1	1
3248	Z057	2998	1	18	2007/1/21	1	2007/1/21	1989/12/1	1	0	0	0	0	10.9	0	0	0	0	0	1	0	0	4	2	1	21.4	66	2	8.73	1.74	1.89	3.76	5.9	1.3	0.95	596.9	31	8.48	2	1	1
3037	Y032	2811	1	65	2007/1/22	1	2007/1/22	1943/1/1	1	0	1	0	0	12.1	0	0	0	0	0	0	0	0	2	0	1	21.3	67	2	7.04	1.97	2.15	3.25	5.4	1.03	0.96	228.9	37	8.39	2	1	1
3257	Z064	3006	2	63	2007/3/9	1	2007/3/9	1945/7/1	1	0	0	0	0	9.3	1	1	0	0	0	0	0	1	3	2	1	15.9	95	1	6.04	2.14	1.6	1.96	3.8	1.62	1.21	151.9	32	7.47	2	1	2
3249	Z058	2999	2	38	2007/1/24	1	2007/1/24	1970/11/1	1	0	0	0	0	12.1	0	0	0	0	0	0	0	0	1	2	1	18.8	102	1	9.25	2.14	2.01	4.04	7.7	1.1	2.63	114.7	45	5.06	2	1	1
1278	D008	1247	1	43	2007/1/25	1	2007/1/25	1968/10/20	1	0	0	0	0	12.1	0	0	0	0	0	0	0	0	3	2	1	19.8	69	2	11.27	2.11	2.16	3.12	5.96	1.68	2	212	31	5.3	2	1	1
2727	W042	2535	2	23	2007/1/25	1	2007/1/25	1984/9/1	1	0	0	0	0	10.7	0	0	0	0	0	1	0	0	1	2	1	18.4	92	3	10.55	1.93	2.22	3.77	6.3	0.88	1.31	272.1	37	4.81	2	1	2
1072	C052	1064	1	82	2007/3/20	1	2007/3/20	1925/1/1	1	0	1	0	0	2	1	1	0	0	0	0	0	0	3	2	1	17.5	89	1	10.92	1.96	2	3.2	N/A	N/A	N/A	412	22	4.82	2	2	2
1913	L141	1812	2	34	2007/1/29	1	2007/1/29	1973/11/1	2	0	0	0	0	5.6	0	0	0	0	0	1	0	0	1	0	1	20	90	3	10.18	2.02	2.2	2.56	4.9	1.14	1.3	87.7	29	4.63	2	1	1
2728	W043	2536	1	32	2007/1/30	1	2007/1/30	1974/10/24	1	0	0	0	0	12.1	0	0	0	0	0	0	0	0	1	2	1	18.9	71	2	10.44	2.05	1.1	2.94	4.9	1.22	1.21	146.1	32	6.14	2	1	1
1719	K006	1639	1	25	2007/1/31	1	2007/1/31	1981/8/1	1	0	0	0	0	12.1	0	0	0	0	0	0	0	0	1	0	1	20	87	3	9.8	2.13	2.06	3.13	5.7	2.11	1.06	161.3	35	6.95	2	1	1
1914	L142	1813	1	39	2007/1/31	1	2007/1/31	1969/2/1	1	0	0	0	0	11.5	0	0	0	0	0	1	0	0	1	0	1	22.7	104	3	10.53	2.19	2.45	2.91	5	0.81	1.3	290.8	44	5.84	2	1	1
3256	Z063	3005	1	33	2007/2/1	1	2007/2/1	1975/11/1	1	0	0	0	0	12.1	0	0	0	0	0	0	0	0	1	2	1	22	67	2	19.82	1.29	2.59	1.82	3.38	1.11	1.14	515.3	34	2.91	2	1	1
1918	L145	1816	2	24	2007/2/1	1	2007/2/1	1982/10/1	2	0	1	0	0	12.1	0	0	0	0	0	0	0	0	1	0	1	17.2	N/A	1	N/A	N/A	N/A	N/A	N/A	N/A	N/A	N/A	N/A	N/A	2	1	2
2731	W045	2538	1	53	2007/2/1	1	2007/2/1	1955/6/1	1	0	0	0	0	12.1	0	0	0	0	0	0	0	0	1	2	1	23.2	100	1	9.66	1.75	2.6	3.15	5.02	0.51	1.35	802.5	41	6.06	2	1	1
2906	X034	2694	2	39	2007/2/1	1	2007/2/1	1970/6/1	1	0	0	0	0	12.1	0	0	0	0	0	0	0	0	4	0	1	21	N/A	1	N/A	N/A	N/A	N/A	N/A	N/A	N/A	N/A	N/A	N/A	2	1	1
1931	L156	1827	1	62	2007/4/26	1	2007/4/26	1945/3/1	1	0	1	0	0	2.7	1	1	0	0	0	0	0	0	2	0	1	29.7	67	2	5.37	2.15	1.99	3.04	5	1.58	0.99	25.9	22	11.56	2	1	3
1516	H056	1458	1	43	2007/2/6	1	2007/2/6	1963/10/29	1	0	0	0	0	12.1	0	0	0	0	0	0	0	0	4	2	1	19.3	N/A	1	N/A	N/A	N/A	N/A	N/A	N/A	N/A	N/A	N/A	N/A	2	1	1
1917	L144	1815	1	69	2007/2/6	1	2007/2/6	1939/10/1	1	0	1	0	0	12.1	0	0	0	0	0	0	0	0	2	2	1	22.8	76	1	9.35	2	1.87	1.91	4.4	2.97	0.93	82.6	39	5.97	2	2	1
3254	Z062	3004	1	62	2007/2/7	1	2007/2/7	1944/8/15	3	0	1	0	0	12.1	0	0	0	0	0	0	0	0	1	2	1	22.6	81	3	5.19	1.84	2.45	2.04	4.2	1.45	0.76	88.6	18	12.03	2	1	1
3269	Z074	3017	2	58	2007/6/1	1	2007/6/1	1949/11/19	2	1	1	0	0	2.5	1	1	0	0	0	0	0	1	2	2	1	23.5	74	2	5.09	2.1	1.69	3.7	5.2	1.54	0.67	323.8	31	9.25	1	1	1
1922	L148	1819	1	68	2007/2/8	1	2007/2/8	1943/8/17	1	0	0	0	0	12.1	0	0	0	0	0	0	0	0	1	2	1	22.2	N/A	1	N/A	N/A	N/A	N/A	N/A	N/A	N/A	N/A	N/A	N/A	2	2	1
2907	X035	2695	1	32	2007/2/12	1	2007/2/12	1976/1/1	1	0	0	0	0	12.1	0	0	0	0	0	0	0	1	1	2	1	19.8	114	3	12.26	2.27	2.25	2.08	4.54	2.69	0.99	150.5	39	5.1	2	1	1
2729	W044	2537	2	58	2007/2/13	1	2007/2/13	1950/10/1	1	0	0	0	0	12.1	0	0	0	0	0	0	0	0	1	0	1	22.9	90	2	7.15	2.24	1.8	2.82	5.3	1.81	1	194.8	38	6.25	2	1	1
3253	Z061	3003	1	43	2007/2/13	1	2007/2/13	1968/6/1	2	0	0	0	0	12.1	0	0	0	0	0	0	0	0	1	2	1	20.5	55	2	13.09	1.93	2.59	2.06	3.91	1.66	0.72	475.9	31	4.46	2	1	1
1916	L143	1814	1	48	2007/2/14	1	2007/2/14	1960/4/1	1	0	0	0	0	12.1	0	0	0	0	0	0	0	0	1	2	1	31.5	93	2	19.31	1.26	2.51	2.81	5	1.32	0.68	604.5	31	2.78	2	1	3
1071	C051	1063	2	49	2007/2/27	1	2007/2/27	1957/7/21	1	0	0	0	0	12.1	0	0	0	0	0	0	0	0	4	2	1	27.2	53	1	6.56	2.3	1.81	2.04	3.7	0.63	1.21	724	40	7.15	2	1	3
3038	Y033	2812	1	54	2007/2/27	1	2007/2/27	1954/2/1	1	0	0	0	0	12.1	0	0	0	0	0	0	0	0	1	2	1	17.8	115	2	11.51	2.02	2.43	1.72	2.77	0.6	0.67	225.1	33.4	4.93	2	1	2
1919	L146	1817	1	66	2007/2/28	1	2007/2/28	1944/11/1	1	0	0	0	0	12.1	0	0	0	0	0	0	0	0	3	2	1	21.5	79	2	16.41	1.56	2.56	1.89	3.4	0.57	1.03	468	35	3.15	2	2	1
2454	P009	2293	2	56	2007/3/1	1	2007/3/1	1950/9/22	1	0	1	0	0	12.1	0	0	0	0	0	0	0	0	1	2	1	20.4	N/A	1	N/A	N/A	N/A	N/A	N/A	N/A	N/A	N/A	N/A	N/A	2	1	1
1921	L147	1818	1	57	2007/3/8	1	2007/3/8	1949/10/15	1	0	0	0	0	12.1	0	0	0	0	0	0	0	1	1	0	1	20.6	72	2	10.24	1.63	2.28	1.25	2.8	0.85	1.05	290.2	31	5.59	2	1	1
2733	W047	2541	1	25	2007/3/8	1	2007/3/8	1982/12/1	1	0	0	0	0	12.1	0	0	0	0	0	0	0	0	1	2	1	21.7	74	3	14.49	1.84	2.75	2.57	4.27	0.35	1.31	396.9	32	4.42	2	1	1
1953	L174	1847	2	77	2007/8/23	1	2007/8/23	1930/6/25	1	0	0	0	0	1.8	1	1	0	0	0	0	0	0	3	2	1	N/A	103	1	10.92	1.96	2	2.11	N/A	N/A	N/A	412	23.2	3.62	2	2	2
2732	W046	2539	1	72	2007/3/19	1	2007/3/19	1939/12/1	2	0	0	0	0	12.1	0	0	0	0	0	0	0	0	3	2	1	25.3	82	2	13.21	2.13	1.92	2.49	4.4	0.99	1.52	315.9	34	3.97	2	2	3
1519	H059	1462	2	77	2007/8/27	1	2007/8/27	1930/10/1	1	1	0	0	0	5.6	1	1	0	0	0	0	0	0	1	2	1	17.8	77	1	8.65	1.15	2.43	1.94	3.7	1.15	1.37	380.2	36	4.74	1	2	2
2908	X036	2696	2	81	2007/3/21	1	2007/3/21	1928/4/1	2	0	0	0	0	12.1	0	0	0	0	0	0	0	1	1	2	1	20.9	53	1	13.9	1.94	2.17	2.25	4.33	0.64	1.42	719.9	32	2.71	2	2	1
2456	P010	2294	1	34	2007/3/23	1	2007/3/23	1972/12/1	1	0	0	0	0	12.1	0	0	0	0	0	0	0	0	1	2	1	21.3	82	2	5.15	2.32	1.45	1.82	3.85	3.06	0.77	341.4	40	13.72	2	1	1
1689	J007	1613	1	79	2007/3/27	1	2007/3/27	1930/2/1	1	0	0	0	0	12.1	0	0	0	0	0	0	0	0	3	0	1	21.6	78	3	6.24	1.98	1.78	2.08	3.8	0.98	0.99	169.3	41	9.25	2	2	1
1923	L149	1821	2	70	2007/3/27	1	2007/3/27	1936/7/1	1	0	1	0	1	12.1	0	0	0	0	0	0	0	1	4	2	1	29.1	61	2	8.03	1.83	1.46	1.94	3.5	2.3	0.51	411.1	40	5.26	2	2	3
3274	Z078	3022	1	67	2007/9/11	1	2007/9/11	1942/1/1	1	0	1	0	0	11.2	1	1	0	0	0	0	0	0	2	2	1	25.8	70	2	8.72	1.96	2	2.45	4.6	1.72	1.11	402.2	28	6.51	2	2	3
3258	Z065	3007	1	48	2007/3/30	1	2007/3/30	1958/6/1	1	0	1	0	0	12.1	0	0	0	0	0	0	0	0	2	0	1	23.7	70	2	11.12	2.14	1.87	3.26	5.42	1.89	1.06	483	32	5.26	2	1	1
1934	L159	1831	2	60	2007/4/2	1	2007/4/2	1946/10/19	3	0	1	0	0	12.1	0	0	0	0	0	0	0	0	2	0	1	22.3	100	3	5.72	1.93	1.55	5.05	8	1.62	1.92	324.1	30	8.03	2	1	1
1078	C057	1069	1	47	2007/4/3	1	2007/4/3	1961/8/1	1	0	0	0	0	12.1	0	0	0	0	0	0	0	0	4	2	1	19.6	54	1	18.46	2.01	3.26	1	2.51	2.01	0.69	201.2	31	2.94	2	1	1
3261	Z067	3009	2	76	2007/4/3	1	2007/4/3	1931/3/1	1	0	0	0	1	12.1	0	0	0	0	0	0	0	1	3	1	1	25.2	80	2	11.45	1.99	2.38	2.16	3.8	1.08	0.99	466.1	35	3.44	2	2	3
2734	W048	2542	2	43	2007/4/4	1	2007/4/4	1967/1/20	3	0	0	0	0	12.1	0	0	0	0	0	0	0	0	1	2	1	19.1	63	3	9.03	1.85	1.64	2.82	4.9	1.6	0.95	149.7	28	5.08	2	1	1
1518	H058	1461	2	34	2007/4/5	1	2007/4/5	1972/11/1	1	0	0	0	0	12.1	0	0	0	0	0	0	0	0	1	2	1	23.6	92	2	11.18	2.06	2.47	3.47	6.67	2.16	1.76	352.3	32	4.16	2	1	1
1721	K007	1641	2	56	2007/4/6	1	2007/4/6	1950/8/6	1	0	0	0	0	12.1	0	0	0	0	0	0	0	0	1	2	1	15.8	92	1	4.92	2.26	2.19	4.89	7.27	1.19	1.52	127.9	38	9.69	2	1	2
1082	C060	1073	1	83	2007/4/10	1	2007/4/10	1926/1/1	1	0	1	0	0	12.1	0	0	0	0	0	0	0	0	2	0	1	N/A	N/A	1	N/A	N/A	N/A	N/A	N/A	N/A	N/A	N/A	N/A	N/A	2	2	2
1927	L152	1824	1	49	2007/4/10	1	2007/4/10	1959/10/1	1	0	1	0	0	12.1	0	0	0	0	0	0	0	0	2	2	1	24.9	54	2	11.59	1.89	2.19	2.9	4.1	1.76	0.56	404.9	35	4.99	2	1	3
3262	Z068	3011	1	47	2007/4/10	1	2007/4/10	1961/7/1	2	0	0	0	0	12.1	0	0	0	0	0	0	0	0	1	0	1	22.3	95	2	14.17	2.04	2.92	4.49	6.8	1.17	1.57	427.5	39	3.99	2	1	1
3278	Z081	3025	2	80	2007/9/17	1	2007/9/17	1928/8/16	1	0	0	0	0	9	1	1	0	0	0	0	0	1	1	0	1	27.1	62	1	9.59	2.1	2.62	4.12	5.3	1.32	1.05	1198.9	42	4.17	2	2	3
1928	L153	1825	2	35	2007/4/11	1	2007/4/11	1971/10/1	1	0	0	0	0	12.1	0	0	0	0	0	0	0	0	1	2	1	N/A	N/A	1	N/A	N/A	N/A	N/A	N/A	N/A	N/A	N/A	N/A	N/A	2	1	2
1926	L151	1823	1	30	2007/4/12	1	2007/4/12	1978/4/1	1	0	0	0	0	8.2	0	0	0	0	0	1	0	0	1	2	1	20.8	97	2	12.41	2.12	3.01	2.47	4.1	1.34	0.99	310.8	35	5.1	2	1	1
1081	C059	1072	2	46	2007/4/13	1	2007/4/13	1962/7/15	2	0	0	0	0	12.1	0	0	0	0	0	0	0	0	1	2	1	17.8	N/A	1	N/A	N/A	N/A	N/A	N/A	N/A	N/A	N/A	N/A	N/A	2	1	2
1517	H057	1459	1	65	2007/4/17	1	2007/4/17	1941/10/10	1	0	0	0	0	12.1	0	0	0	0	0	0	0	0	3	0	1	20.1	80	3	11.34	1.8	2.23	3.39	5.4	0.49	1.33	601.9	33	4.83	2	1	1
2637	T016	2455	1	37	2007/4/17	1	2007/4/17	1971/7/1	1	0	0	0	0	12.1	0	0	0	0	0	0	0	0	1	2	1	N/A	59	1	16.99	1.29	3.14	4.16	6.64	1.01	1.43	401	22.6	3.4	2	1	2
3259	Z066	3008	1	45	2007/4/17	1	2007/4/17	1963/3/1	3	0	0	0	0	12.1	0	0	0	0	0	0	0	0	1	0	1	20.4	78	3	13.69	1.98	2.96	4.19	6.9	0.64	1.36	514.4	37	4.19	2	1	1
1073	C053	1065	1	60	2007/4/19	1	2007/4/19	1947/4/1	1	0	1	0	0	12.1	0	0	0	0	0	0	0	0	2	2	1	22.6	93	2	6.58	2.58	1.58	2.59	4.6	0.55	1.04	4.3	25	9.21	2	1	1
3039	Y034	2813	2	62	2007/4/19	1	2007/4/19	1944/10/1	3	0	1	0	0	12.1	0	0	0	0	0	0	0	0	1	2	1	21	63	2	7.04	1.96	1.63	1.34	3.1	0.27	1.28	1009.2	30	6.28	2	1	1
2457	P011	2295	1	67	2007/4/20	1	2007/4/20	1943/2/1	1	0	0	0	0	12.1	0	0	0	0	0	0	0	0	2	2	1	N/A	N/A	1	N/A	N/A	N/A	N/A	N/A	N/A	N/A	N/A	N/A	N/A	2	2	2
1079	C058	1071	2	56	2007/4/23	1	2007/4/23	1955/11/4	1	0	1	0	0	12.1	0	0	0	0	0	0	0	0	2	0	1	20.4	103	2	10.52	2.17	1.95	5.19	8.4	2.03	0.88	43.6	36	4.03	2	1	1
1932	L157	1828	1	30	2007/4/24	1	2007/4/24	1977/1/1	1	0	0	0	0	12.1	0	0	0	0	0	0	0	0	1	0	1	19.5	73	3	8.32	2.08	2.45	1.75	3.6	0.46	1.23	149.7	35	8.08	2	1	1
1076	C055	1067	2	55	2007/4/25	1	2007/4/25	1952/2/8	3	0	0	0	0	12.1	0	0	0	0	0	0	0	0	3	2	1	21.6	60	3	12.5	1.89	2.07	2.36	5	1.59	1.26	192.5	26	3.32	2	1	1
1929	L155	1826	1	62	2007/4/25	1	2007/4/25	1949/9/1	1	0	1	0	0	12.1	0	0	0	0	0	0	0	0	2	0	1	22	82	1	10.39	1.82	3.48	2.83	4.01	0.81	1.09	310.4	33	5.4	2	1	1
3277	Z080	3024	1	24	2007/9/17	1	2007/9/17	1984/5/1	1	0	0	0	0	11	1	1	0	0	0	0	0	1	1	0	1	17.4	116	2	10.2	2.25	1.85	2.39	3.6	0.85	1.2	142.3	40	6.69	2	1	2
1074	C054	1066	2	47	2007/4/27	1	2007/4/27	1964/12/1	2	0	0	0	0	12.1	0	0	0	0	0	0	0	0	1	2	1	19.1	67	2	15.59	2.49	1.41	3.35	5.4	1.11	1.27	275.3	38	2.65	2	1	1
1691	J008	1614	1	62	2007/4/28	1	2007/4/28	1949/1/1	1	0	1	0	0	12.1	0	0	0	0	0	0	0	0	2	0	1	23.9	79	1	8.88	2.06	2.36	4.17	6.2	1.32	1.17	242.9	33	6.47	2	1	1
1077	C056	1068	2	41	2007/4/29	1	2007/4/29	1968/1/1	2	0	0	0	0	12.1	0	0	0	0	0	0	0	0	1	0	1	17.9	68	3	10.47	1.27	3.19	3.04	5	1.63	1.28	290.2	36	4.32	2	1	2
1873	L109	1776	2	73	2006/7/27	1	2006/7/27	1934/1/1	1	0	1	0	1	7.6	1	0	0	0	1	0	1	1	2	0	1	18	79	1	6.15	2.1	1.88	2.58	4.6	0.63	1.13	567.01	28	7.1	2	2	2
1936	L160	1832	2	38	2007/4/30	1	2007/4/30	1968/5/3	2	0	0	0	0	12.1	0	0	0	0	0	0	0	0	1	0	1	16.8	73	2	8.32	1.94	3.6	2.06	4.21	1.83	1.3	404.4	45	5.72	2	1	2
3264	Z070	3013	2	65	2007/5/9	1	2007/5/9	1943/1/1	1	0	0	0	0	12.1	0	0	0	0	0	0	0	0	4	0	1	19.4	82	1	11.49	2.4	1.31	2.79	4.6	3.3	0.64	335.6	40	3.53	1	1	1
1942	L165	1837	1	36	2007/5/11	1	2007/5/11	1976/6/10	1	0	0	0	0	12.1	0	0	0	0	0	0	0	0	1	2	1	19.8	N/A	1	N/A	N/A	N/A	N/A	N/A	N/A	N/A	N/A	N/A	N/A	2	1	1
3271	Z075	3018	2	60	2007/5/16	1	2007/5/16	1950/4/1	3	0	0	0	0	12.1	0	0	0	0	0	0	0	0	1	0	1	N/A	N/A	1	N/A	N/A	N/A	N/A	N/A	N/A	N/A	N/A	N/A	N/A	2	1	2
3263	Z069	3012	1	57	2007/5/17	1	2007/5/17	1950/2/1	3	0	1	0	0	12.1	0	0	0	0	0	0	0	0	2	0	1	20.9	100	3	11.64	1.99	2.25	4.28	6.83	2.25	1.27	363.1	33	4.82	2	1	1
2736	W049	2543	2	64	2007/5/19	1	2007/5/19	1943/1/1	2	0	1	0	0	12.1	0	0	0	0	0	0	0	0	1	0	1	N/A	N/A	1	N/A	N/A	N/A	N/A	N/A	N/A	N/A	N/A	N/A	N/A	2	1	2
1938	L162	1834	1	76	2007/5/23	1	2007/5/23	1933/3/1	1	0	1	0	0	12.1	0	0	0	0	0	0	0	0	2	2	1	27.1	82	3	9.66	2.08	2.25	2.49	5.9	3.88	1.15	328.8	35	5.64	2	2	3
1939	L163	1835	2	45	2007/5/24	1	2007/5/24	1967/8/1	3	0	0	0	0	12.1	0	0	0	0	0	0	0	0	1	0	1	30.5	94	3	11.5	2.13	2.29	4.69	6.5	0.9	1.37	541.8	43	3.8	2	1	3
1941	L164	1836	1	34	2007/5/25	1	2007/5/25	1973/5/7	1	0	0	0	0	12.1	0	0	0	0	0	0	0	0	1	0	1	21.3	63	3	14	1.89	2.57	1.79	3.71	1.4	0.98	405.9	25	4.32	2	1	1
1937	L161	1833	1	58	2007/5/28	1	2007/5/28	1954/10/1	1	0	0	0	0	12.1	0	0	0	0	0	0	0	0	1	0	1	19.6	N/A	1	N/A	N/A	N/A	N/A	N/A	N/A	N/A	N/A	N/A	N/A	2	1	1
1967	L185	1859	1	77	2007/12/14	1	2007/12/14	1931/7/1	2	0	1	0	0	8.1	1	1	0	0	0	0	0	0	2	0	1	N/A	96.5	2	3.43	2.08	1.39	4.92	5.97	2.31	0.74	412	27.7	18.59	1	2	2
1947	L169	1842	1	79	2007/6/4	1	2007/6/4	1932/3/1	1	0	1	0	0	12.1	0	0	0	0	0	0	0	1	2	0	1	20.9	53	2	7.87	2.13	2.32	2.85	4.44	1.24	1.08	1204.2	39	7.08	2	2	1
2543	R002	2372	1	24	2007/6/14	1	2007/6/14	1985/3/5	1	0	0	0	0	12.1	0	0	0	0	0	0	0	0	1	2	1	21.3	45	3	3.46	2.14	2.95	2.56	3.7	1.27	0.66	58.8	33	23.28	2	1	1
1943	L166	1838	2	34	2007/6/18	1	2007/6/18	1972/12/30	2	0	0	0	0	12.1	0	0	0	0	0	0	0	0	1	0	1	18.4	88	2	9.39	2.08	2.05	2.87	4.9	0.97	1.56	63.1	36	5.09	2	1	2
3266	Z071	3014	1	29	2007/6/19	1	2007/6/19	1979/1/12	1	0	0	0	0	6.9	0	0	0	0	0	1	0	0	4	0	1	28.7	68	2	15.39	1.86	3.24	3.24	5.42	2.47	0.97	245.2	38	4	2	1	3
3268	Z073	3016	2	82	2007/6/22	1	2007/6/22	1930/8/12	2	0	0	0	0	12.1	0	0	0	0	0	0	0	0	3	2	1	16.8	64	1	6.46	2.06	1.77	2.07	3.61	1.03	0.97	658.4	32	6.55	1	2	2
3041	Y035	2814	1	21	2007/6/25	1	2007/6/25	1985/11/23	1	0	0	0	0	12.1	0	0	0	0	0	0	0	0	4	0	1	22	108	2	10.45	2.27	2.68	2.4	3.21	0.23	1.19	574.4	40	6.68	2	1	1
1946	L168	1841	2	71	2007/6/26	1	2007/6/26	1937/3/1	1	0	1	0	0	5.7	0	0	0	0	0	1	0	0	2	0	1	24.4	58	2	8.08	2.28	1.72	2.21	3.51	1.36	0.68	239.7	34	5.21	2	2	3
2407	M017	2251	2	61	2007/6/26	1	2007/6/26	1951/7/1	1	0	0	0	0	12.1	0	0	0	0	0	0	0	0	4	0	1	25	84	1	11.91	2.07	1.6	2.89	4.3	1.12	1.12	229.2	36	3.43	2	1	3
3267	Z072	3015	2	49	2007/6/27	1	2007/6/27	1962/11/25	2	0	0	0	0	12.1	0	0	0	0	0	0	0	0	4	2	1	21.7	88	2	4.07	1.9	2.37	4.35	6.9	2.58	1.31	37.2	26	12.39	2	1	1
1944	L167	1839	2	46	2007/6/28	1	2007/6/28	1961/12/18	1	0	0	0	0	7.5	0	0	0	0	0	1	0	0	1	2	1	19.7	43	2	13.63	2.27	3.47	3.13	4.4	0.79	1.02	492.9	34	3.11	1	1	1
2911	X038	2698	1	29	2007/6/29	1	2007/6/29	1982/12/10	1	0	0	0	0	12.1	0	0	0	0	0	0	0	1	1	0	1	20.6	59	3	16.94	2.03	3.15	1.76	3.13	1.41	0.7	311.8	30	3.58	2	1	1
3101	Y083	2867	2	75	2007/7/1	1	2007/7/1	1935/7/7	2	0	1	0	0	12.1	0	0	0	0	0	0	0	0	4	0	1	N/A	N/A	1	N/A	N/A	N/A	N/A	N/A	N/A	N/A	N/A	N/A	N/A	2	2	2
1948	L170	1843	1	77	2007/7/4	1	2007/7/4	1931/10/4	1	0	1	0	0	10.4	0	0	0	0	0	0	0	0	2	0	1	24.3	89	2	6.88	2.34	2.34	3.68	5.91	2.43	0.87	77.4	36	8.32	2	2	3
1088	C065	1078	2	71	2007/7/6	1	2007/7/6	1936/7/1	1	0	1	0	0	12.1	0	0	0	0	0	0	0	0	3	0	1	N/A	N/A	1	N/A	N/A	N/A	N/A	N/A	N/A	N/A	N/A	N/A	N/A	2	2	2
1949	L171	1844	1	55	2007/7/9	1	2007/7/9	1955/10/16	1	0	0	0	0	12.1	0	0	0	0	0	0	0	1	4	2	1	28.7	75	3	16.62	2.11	2.88	3.23	5.05	1.74	0.87	545.6	34	3.22	2	1	3
1722	K008	1642	2	66	2007/7/12	1	2007/7/12	1946/8/13	2	0	0	0	0	12.1	0	0	0	0	0	0	0	0	3	1	1	24.4	129	2	8.81	2.27	2.09	2.37	4.4	0.69	1.66	134.7	39	4.79	2	2	3
3043	Y037	2816	1	44	2007/7/12	1	2007/7/12	1963/1/1	1	0	0	0	0	12.1	0	0	0	0	0	0	0	0	1	2	1	22.6	91	2	18.98	1.28	1.7	1.59	2.7	0.83	0.75	306.3	39	2.89	2	1	1
1951	L172	1845	2	59	2007/7/16	1	2007/7/16	1948/7/1	2	0	0	0	1	12.1	0	0	0	0	0	0	0	0	3	1	1	19.5	81	2	9.21	2.03	2.46	2.77	4.5	1.36	1.15	458	32	4.65	2	1	1
1351	F014	1312	1	68	2007/7/17	1	2007/7/17	1938/8/15	3	0	1	0	0	12.1	0	0	0	0	0	0	0	0	2	0	1	23	105	2	10.92	1.57	2.48	3.87	5.7	1.49	1.06	499.2	29	5.01	2	2	1
3042	Y036	2815	1	36	2007/7/27	1	2007/7/27	1973/1/1	1	0	0	0	0	12.1	0	0	0	0	0	0	0	0	1	0	1	24.1	132	3	11.84	2.14	2.84	2.05	3.3	0.88	1.02	256.3	37	5.19	2	1	3
1084	C062	1075	2	53	2007/7/31	1	2007/7/31	1959/10/1	1	0	0	0	0	12.1	0	0	0	0	0	0	0	0	4	0	1	20.6	64	2	10.44	2.19	2.42	1.76	3.2	0.96	0.98	397.1	34	4.11	2	1	1
2508	Q011	2341	1	33	2007/8/7	1	2007/8/7	1975/1/1	1	0	0	0	0	7.3	0	0	0	0	0	1	0	0	1	2	1	19	68	2	12.02	2.17	1.97	2.37	4.61	1.61	1.38	68	38	5.19	2	1	1
1087	C064	1077	1	62	2007/8/8	1	2007/8/8	1949/4/1	1	0	0	0	0	12.1	0	0	0	0	0	0	0	0	1	2	1	34.2	77	1	18.01	1.23	3.89	3.48	4.9	1.49	0.87	339.7	33	2.86	2	1	3
2458	P012	2296	2	69	2007/8/14	1	2007/8/14	1938/8/1	1	1	0	0	1	1.1	0	0	0	0	0	0	0	0	1	2	1	N/A	N/A	1	N/A	N/A	N/A	N/A	N/A	N/A	N/A	N/A	N/A	N/A	2	2	2
1089	C066	1079	2	47	2007/8/20	1	2007/8/20	1964/1/23	1	0	0	0	0	12.1	0	0	0	0	0	0	0	0	1	0	1	27.1	59	1	14.17	1.54	2.68	1.56	2.7	0.95	0.66	1447.3	41	2.96	2	1	3
1091	C067	1081	2	42	2007/8/21	1	2007/8/21	1968/11/18	1	0	0	0	0	12.1	0	0	0	0	0	0	0	0	1	2	1	21.2	82	2	8.85	2.28	2.29	3.48	6.7	2.36	1.58	267.7	39	5.22	2	1	1
1092	C068	1082	1	37	2007/8/22	1	2007/8/22	1971/9/2	1	0	0	0	0	12.1	0	0	0	0	0	0	0	0	1	0	1	20.5	70	2	17.02	1.87	1.64	1.57	3	1.25	0.79	122.6	42	3.39	2	1	1
1954	L175	1848	1	26	2007/8/23	1	2007/8/23	1982/9/1	1	0	0	0	0	7.8	0	0	0	0	0	1	0	0	1	0	1	20.5	44	2	21.75	1.58	3.73	3.41	5	2.11	1.38	575.7	31	2.75	2	1	1
1952	L173	1846	1	49	2007/8/23	1	2007/8/23	1962/10/6	1	0	0	0	0	12.1	0	0	0	0	0	0	0	0	1	0	1	20.7	70	2	14.18	2.12	3.72	1.71	4.8	4.09	0.49	758.4	41	3.96	2	1	1
1973	L190	1865	2	64	2008/1/2	1	2008/1/2	1944/6/1	1	0	0	0	0	7.5	1	1	0	0	0	0	0	0	1	0	1	22.9	83	2	9.86	1.96	2	2.05	3.9	0.91	1.74	371.3	27	4.23	2	1	1
1279	D009	1248	1	51	2007/8/24	1	2007/8/24	1956/1/1	1	0	1	0	0	12.1	0	0	0	0	0	0	0	0	2	0	1	21.6	98	3	11.06	2.19	2.68	4.37	6.9	1.93	1.03	256.4	37	5.23	2	1	1
3272	Z076	3019	2	50	2007/8/24	1	2007/8/24	1961/10/15	1	0	0	0	0	12.1	0	0	0	0	0	0	0	0	1	2	1	18.3	84	2	10.26	1.61	2.76	1.86	4.3	1.39	1.24	356	33	4.25	2	1	2
3294	Z094	3039	1	51	2008/2/22	1	2008/2/22	1957/8/4	2	0	0	0	0	2.8	1	1	0	0	0	0	0	0	1	2	1	N/A	94	2	16.47	2.04	1.52	4.28	6.4	2.11	0.71	302.4	28	3.3	2	1	2
2408	M018	2252	2	64	2007/8/27	1	2007/8/27	1948/2/20	1	0	1	0	0	12.1	0	0	0	0	0	0	0	1	2	0	1	19.5	66	1	9.05	2.16	1.46	2.52	4.51	1.43	1.18	368.3	31	4.67	1	1	1
3273	Z077	3021	2	58	2007/8/30	1	2007/8/30	1953/4/16	1	0	0	0	0	12.1	0	0	0	0	0	0	0	0	1	2	1	22.4	104	1	14.12	2.3	0.85	3.57	6.33	2.28	0.94	149.7	32.7	2.85	2	1	1
2912	X039	2699	2	29	2007/9/3	1	2007/9/3	1980/5/10	1	0	0	0	0	12.1	0	0	0	0	0	0	0	0	4	2	1	16.8	63.7	2	7.06	N/A	N/A	N/A	N/A	N/A	N/A	507.6	N/A	7.3	1	1	2
1093	C069	1083	1	24	2007/9/6	1	2007/9/6	1988/2/24	2	0	0	0	0	12.1	0	0	0	0	0	0	0	0	1	0	1	18.8	111	2	12.27	2.15	2.6	3.37	4.6	2.01	0.82	902.8	35	5.4	2	1	1
2712	W030	2522	1	73	2007/9/9	1	2007/9/9	1934/9/1	1	0	0	0	0	12.1	0	0	0	0	0	0	0	0	1	0	1	N/A	N/A	1	N/A	N/A	N/A	N/A	N/A	N/A	N/A	N/A	N/A	N/A	2	2	2
1998	L210	1887	2	62	2008/2/29	1	2008/2/29	1946/10/1	2	0	0	0	1	1.5	1	1	0	0	0	0	0	0	2	2	1	N/A	78	1	10.92	1.96	2	3.1	N/A	N/A	N/A	412	22	3.79	2	1	2
2913	X040	2701	1	52	2007/9/12	1	2007/9/12	1957/1/1	1	0	0	0	0	12.1	0	0	0	0	0	0	0	0	1	2	1	23.9	88	1	24.17	2.2	2.82	3.46	4.3	1.32	0.77	518.4	45	2.11	2	1	1
1956	L176	1849	1	72	2007/9/13	1	2007/9/13	1940/4/11	1	0	0	0	0	12.1	0	0	0	0	0	0	0	0	3	0	1	22.1	75	3	9.37	2.18	2	4.03	5.02	1.23	1.28	377.9	35	5.91	2	2	1
3276	Z079	3023	2	27	2007/9/13	1	2007/9/13	1981/11/5	2	0	0	0	0	8.1	0	0	0	0	0	1	0	0	1	0	1	19.5	55	3	9.13	2.09	2.3	2.46	3.8	1.01	1.02	450.4	33	5.51	2	1	1
1522	H061	1464	1	29	2007/9/14	1	2007/9/14	1979/9/11	1	0	0	0	0	12.1	0	0	0	0	0	0	0	0	1	2	1	19.5	73	2	19.59	2.14	3.31	1.85	3.1	1.49	0.8	260.2	41	3.03	2	1	1
1521	H060	1463	1	38	2007/9/17	1	2007/9/17	1972/11/15	1	0	0	0	0	12.1	0	0	0	0	0	0	0	0	1	0	1	19.1	69	2	14.56	2.25	2.52	2.11	4.2	0.53	2.02	594.9	42	4.04	2	1	1
2924	X049	2711	1	42	2008/4/22	1	2008/4/22	1967/4/16	2	0	1	0	0	6.1	1	1	0	0	0	0	0	0	1	0	1	N/A	119	1	10.92	1.96	2	2.1	N/A	N/A	N/A	412	24	5.52	2	1	2
3312	Z110	3055	2	65	2008/5/6	1	2008/5/6	1944/5/17	1	0	0	0	0	9.5	1	1	0	0	0	0	0	1	1	0	1	25.6	44	1	13.94	1.5	3.19	3.66	4.74	0.93	1.13	830.5	36	2.83	2	1	3
1723	K009	1643	2	36	2007/9/19	1	2007/9/19	1971/4/25	2	0	0	0	0	12.1	0	0	0	0	0	0	0	1	1	0	1	17.5	96	3	10.35	2.19	2.6	2.28	3.7	0.77	1.24	100.2	40	4.49	2	1	2
1957	L177	1851	1	24	2007/9/19	1	2007/9/19	1985/4/14	1	0	0	0	0	12.1	0	0	0	0	0	0	0	0	1	0	1	18.4	76	2	12.07	1.86	2.06	2.64	4.3	1.65	0.95	439.9	39	5.51	2	1	2
1094	C070	1084	1	45	2007/9/26	1	2007/9/26	1967/5/2	1	0	0	0	0	12.1	0	0	0	0	0	0	0	1	1	0	1	21.5	97.3	2	10.11	2.26	2	2.33	3.8	1.59	0.84	295.4	39	5.95	2	1	1
1281	D010	1249	1	23	2007/9/27	1	2007/9/27	1988/1/1	1	0	0	0	0	12.1	0	0	0	0	0	0	0	0	1	0	1	20.3	48.4	2	20.96	1.52	3.53	3.61	4.51	1.19	0.71	563.4	35	2.94	2	1	1
1958	L178	1852	2	42	2007/9/28	1	2007/9/28	1969/10/9	1	0	0	0	0	12.1	0	0	0	0	0	0	0	0	1	0	1	25.6	82	2	8.31	2.43	1.5	2.54	4.21	3.26	0.71	135.9	42	5.61	2	1	3
1352	F015	1313	1	50	2007/9/29	1	2007/9/29	1957/9/20	1	0	0	0	0	12.1	0	0	0	0	0	0	0	1	3	2	1	24.6	86	2	10.09	2.22	1.95	2.41	4.8	0.98	2.05	174.6	38	5.84	2	1	3
2509	Q012	2342	2	52	2007/9/29	1	2007/9/29	1959/12/1	2	0	1	0	0	12.1	0	0	0	0	0	0	0	0	2	0	1	19.5	105	2	5.56	2.35	1.65	5.03	6.9	2.21	0.97	130.7	35	8.54	1	1	1
1004	B003	1004	2	56	2007/10/10	1	2007/10/10	1954/3/3	1	0	0	0	0	12.1	0	0	0	0	0	0	0	0	1	0	1	17.1	42	1	9	1.82	1.83	3.27	4.8	2.49	1.01	201.7	27	4.83	2	1	2
1523	H062	1465	1	37	2007/10/11	1	2007/10/11	1970/9/14	1	0	0	0	0	12.1	0	0	0	0	0	0	0	0	1	2	1	20.5	78	2	12.68	1.74	4.08	2.19	3.6	1.36	0.86	334.6	32	4.77	2	1	1
2571	S016	2396	1	55	2007/10/12	1	2007/10/12	1953/1/1	1	0	1	0	0	2.2	0	0	0	0	0	0	0	0	2	0	1	20.5	64	2	7.81	2.12	1.6	2.36	4.07	1.43	0.99	105.3	31.9	7.69	2	1	1
2756	W065	2561	1	72	2008/5/19	1	2008/5/19	1937/1/1	1	0	0	0	0	4.9	1	1	0	0	0	0	0	0	1	0	1	N/A	76.5	2	9.29	1.59	2	2.38	3.36	0.55	1.1	412	28.6	5.96	2	2	2
2914	X041	2702	2	66	2007/10/17	1	2007/10/17	1941/1/1	1	0	0	0	0	12.1	0	0	0	0	0	0	0	0	3	2	1	21.4	73	2	12.61	1.66	2.18	4.4	5.9	1.66	0.93	1523.6	45	3.16	2	2	1
1959	L179	1853	1	50	2007/10/23	1	2007/10/23	1960/10/1	1	0	0	0	0	12.1	0	0	0	0	0	0	0	0	3	0	1	20.2	80	2	7.77	1.94	1.59	4.69	6.6	1.5	1.31	196.4	30	7.89	2	1	1
3044	Y038	2817	1	65	2007/10/23	1	2007/10/23	1943/9/5	1	0	1	0	0	7.8	0	0	0	0	0	1	0	0	2	0	1	22	64	2	14.53	1.79	2.24	2.36	3.33	0.87	1.13	564.6	33	3.63	2	1	1
2738	W051	2545	1	69	2007/10/24	1	2007/10/24	1943/4/18	1	0	1	0	0	12.1	0	0	0	0	0	0	0	0	2	0	1	23.5	79	2	8.06	2.08	1.25	3.45	5.2	2.57	0.94	362.5	44	7.08	2	2	1
2739	W052	2546	1	58	2007/10/24	1	2007/10/24	1949/10/10	1	0	1	0	0	12.1	0	0	0	0	0	0	0	0	2	0	1	21.6	76	3	5.87	N/A	N/A	N/A	N/A	N/A	N/A	414.2	N/A	10.58	2	1	1
3046	Y039	2818	1	67	2007/10/30	1	2007/10/30	1944/10/12	1	0	0	0	0	12.1	0	0	0	0	0	0	0	0	4	2	1	26.2	54	2	11.11	2.06	1.87	2.14	3.21	0.71	0.91	269	39	4.92	2	2	3
2573	S018	2398	2	41	2007/10/31	1	2007/10/31	1970/1/1	1	0	0	0	0	12.1	0	0	0	0	0	0	0	0	1	0	1	21.6	75	1	9.8	2.24	2.44	3.63	5.3	0.64	1.83	361.1	39	4.66	2	1	1
3058	Y049	2829	1	68	2008/5/19	1	2008/5/19	1941/3/1	1	0	0	0	0	11.5	1	1	0	0	0	0	0	0	3	0	1	22.3	91	2	6.81	2.19	1.23	2.19	3.5	0.81	1.05	21	29	8.63	2	2	1
1353	F016	1314	1	60	2007/11/1	1	2007/11/1	1952/1/1	1	0	0	0	0	12.1	0	0	0	0	0	0	0	1	1	2	1	21.3	73	2	10.13	1.67	1.29	2.35	5.29	2.29	1.65	745.6	32	5.59	2	1	1
1101	C075	1089	2	23	2007/11/2	1	2007/11/2	1988/11/1	2	0	0	0	0	12.1	0	0	0	0	0	0	0	0	1	0	1	18.5	64	3	10.16	1.99	2.15	4.32	5.8	1.92	0.93	406.2	34	5.03	2	1	1
2459	P013	2297	2	58	2007/11/2	1	2007/11/2	1949/1/6	3	0	0	0	0	12.1	0	0	0	0	0	0	0	0	1	0	1	23.6	115	3	9.14	2.12	1.62	6.79	8	2.82	1.11	94.4	33	4.71	2	1	1
1097	C072	1086	1	46	2007/11/6	1	2007/11/6	1966/1/9	1	0	0	0	0	12.1	0	0	0	0	0	0	0	0	1	0	1	18.2	66	2	8.56	2.14	1.51	2.6	3.3	0.73	0.97	162.1	32	7.17	2	1	2
2572	S017	2397	1	39	2007/11/7	1	2007/11/7	1973/8/26	1	0	0	0	0	12.1	0	0	0	0	0	0	0	0	1	2	1	27.9	N/A	1	N/A	N/A	N/A	N/A	N/A	N/A	N/A	N/A	N/A	N/A	2	1	3
3047	Y040	2819	1	45	2007/11/7	1	2007/11/7	1N/A/9/1	1	0	0	0	0	12.1	0	0	0	0	0	0	0	0	1	2	1	22.8	71	2	15.34	N/A	N/A	N/A	N/A	N/A	N/A	N/A	N/A	3.68	2	1	1
1098	C073	1087	2	38	2007/11/8	1	2007/11/8	1974/9/19	2	0	1	0	0	12.1	0	0	0	0	0	0	0	0	2	0	1	21.1	64	2	9.3	2.19	2.52	3.78	5.14	0.75	1.76	333.6	35	5.03	2	1	1
2916	X042	2703	2	52	2007/11/9	1	2007/11/9	1959/11/12	2	0	0	0	0	12.1	0	0	0	0	0	0	0	0	1	2	1	23	137	3	11.22	2.11	3.15	3.75	4.9	1.25	1.29	409.8	45	3.8	2	1	1
3048	Y041	2821	2	46	2007/11/9	1	2007/11/9	1963/5/31	1	0	1	0	0	12.1	0	0	0	0	0	0	0	0	2	0	1	27.2	76	1	11.81	1.78	2.79	4.28	6.2	3.46	0.97	883.3	36	3.67	2	1	3
1963	L182	1856	2	33	2007/11/10	1	2007/11/10	1974/4/11	1	0	0	0	0	12.1	0	0	0	0	0	0	0	0	1	1	1	19.9	65	2	9.14	2.29	2.2	2.16	4.03	1.41	0.86	118	33	5.28	2	1	1
1282	D011	1251	1	65	2007/11/15	1	2007/11/15	1946/12/25	1	0	1	0	0	12.1	0	0	0	0	0	0	0	0	2	2	1	15.7	84	2	5.43	2.09	1.47	2.59	4.3	0.66	1.73	458.2	31	11.31	2	1	2
1961	L180	1854	1	61	2007/11/15	1	2007/11/15	1950/11/28	1	0	0	0	0	12.1	0	0	0	0	0	0	0	1	1	0	1	21.5	60	1	8.38	2.07	2.33	1.8	2.4	0.58	0.71	246.6	30	6.94	2	1	1
2742	W054	2548	2	29	2007/11/20	1	2007/11/20	1978/7/1	2	0	0	0	0	12.1	0	0	0	0	0	0	0	0	1	2	1	21.3	83	2	12.34	1.98	2.21	2.11	3.11	1.9	0.87	635.1	34	3.83	2	1	1
1962	L181	1855	1	40	2007/11/21	1	2007/11/21	1968/6/10	1	0	0	0	0	5.9	0	0	0	0	0	1	0	0	1	0	1	25.3	81	2	10.18	2.12	2.38	1.82	2.4	1.43	0.58	374.5	48	6.04	2	1	3
2409	M019	2253	1	54	2007/11/22	1	2007/11/22	1956/4/30	1	0	1	0	0	12.1	0	0	0	0	0	0	0	0	2	0	1	20.2	102	2	4.83	2.08	1.74	3.99	4.9	1.65	1.06	225.7	39	13.44	2	1	1
3281	Z083	3027	2	67	2007/11/22	1	2007/11/22	1942/1/1	1	0	1	0	0	12.1	0	0	0	0	0	0	0	0	2	2	1	19.1	75	2	5.83	2.25	1.47	3.3	4.29	0.79	1.34	88	36.9	7.69	2	2	1
1354	F017	1315	1	31	2007/11/23	1	2007/11/23	1976/8/5	1	0	0	0	0	12.1	0	0	0	0	0	0	0	0	1	0	1	19.6	115	2	10.82	2.19	3.15	3.1	4.34	1.34	1.12	252.1	38	5.93	2	1	1
1964	L183	1857	2	74	2007/11/26	1	2007/11/26	1935/7/23	1	0	1	0	0	12.1	0	0	0	0	0	0	0	0	2	2	1	21.5	84	2	4.14	1.99	1.38	1.85	2.62	1.33	0.6	122.5	35	11.18	2	2	1
1103	C077	1092	1	37	2007/11/27	1	2007/11/27	1973/10/16	1	0	0	0	0	12.1	0	0	0	0	0	0	0	0	4	2	1	19.4	81	2	20.25	1.62	1.38	3.37	4.68	0.77	1.35	665.9	36	2.78	2	1	1
1411	G018	1365	2	28	2007/11/27	1	2007/11/27	1979/7/12	1	0	0	0	0	12.1	0	0	0	0	0	0	0	0	1	2	1	17.5	79	2	10.44	2.25	1.8	2.09	5.83	3.2	0.76	267	34	4.68	2	1	2
3279	Z082	3026	2	56	2007/11/27	1	2007/11/27	1950/12/1	1	0	1	0	0	12.1	0	0	0	0	0	0	0	0	2	0	1	17.4	N/A	1	N/A	N/A	N/A	N/A	N/A	N/A	N/A	N/A	N/A	N/A	2	1	2
1099	C074	1088	2	33	2007/11/28	1	2007/11/28	1974/8/3	2	0	0	0	0	12.1	0	0	0	0	0	0	0	0	1	2	1	17.4	71	3	7.25	2.18	2.64	4.87	7.3	2.58	1.62	136.7	37	6.9	2	1	2
1117	C088	1104	1	69	2008/8/7	1	2008/8/7	1938/11/1	1	0	1	0	0	11.8	1	1	0	0	0	0	0	0	2	0	1	25.6	86	2	9.38	2.29	1.87	3.57	5.04	1.48	0.89	318.9	38	5.95	2	2	3
1692	J009	1615	2	61	2007/11/28	1	2007/11/28	1948/2/1	1	0	0	0	0	12.1	0	0	0	0	0	0	0	0	1	0	1	16.4	74	1	12.35	2.04	1.6	8.14	9.59	0.89	1.9	265.1	41	3.29	2	1	2
2574	S019	2399	2	40	2007/12/3	1	2007/12/3	1967/2/14	1	0	0	0	0	12.1	0	0	0	0	0	0	0	0	1	0	1	25.8	75	2	19.83	2.28	3.25	3.28	5	1.17	1.05	484.3	39	2.08	2	1	3
3282	Z084	3028	2	29	2007/12/3	1	2007/12/3	1981/7/8	2	0	0	0	0	12.1	0	0	0	0	0	0	0	0	1	0	1	18.7	102	2	10.24	2.19	1.74	1.51	2.75	1	1.06	239.6	39.1	4.75	2	1	1
3283	Z085	3029	1	41	2007/12/5	1	2007/12/5	1970/7/1	2	0	0	0	0	12.1	0	0	0	0	0	0	0	0	1	0	1	20.9	97	2	7.75	2.38	1.36	2.1	3.9	1.46	1.26	94.4	37.8	8.24	2	1	1
2638	T017	2456	2	33	2007/12/6	1	2007/12/6	1974/6/1	2	0	0	0	0	12.1	0	0	0	0	0	0	0	0	1	0	1	21.5	71	2	16.46	1.48	2	2.11	3.5	0.92	1.04	1538.5	36.1	2.68	2	1	1
1102	C076	1091	1	43	2007/12/7	1	2007/12/7	1968/12/12	1	0	0	0	0	12.1	0	0	0	0	0	0	0	0	1	0	1	19.1	95	3	6.71	2.45	2.04	4.43	5.53	1.49	0.9	129.8	42	9.64	2	1	1
1966	L184	1858	2	47	2007/12/8	1	2007/12/8	1962/7/15	2	0	0	0	0	12.1	0	0	0	0	0	0	0	1	4	0	1	21.9	86	3	8.57	2.72	1.73	2.89	4.73	1.76	1.26	20.3	38	5.29	2	1	1
1524	H063	1466	1	28	2007/12/10	1	2007/12/10	1981/12/1	1	0	0	0	0	12.1	0	0	0	0	0	0	0	0	1	2	1	18.3	96	3	14.32	2.04	2.21	3.59	5	2.91	0.67	181.9	31	4.38	2	1	2
2576	S020	2401	2	72	2007/12/10	1	2007/12/10	1935/12/23	2	0	0	0	0	1.2	0	0	0	0	0	0	0	0	2	2	1	N/A	N/A	1	N/A	N/A	N/A	N/A	N/A	N/A	N/A	N/A	N/A	N/A	2	2	2
2743	W055	2549	2	54	2007/12/11	1	2007/12/11	1953/2/22	1	0	1	0	0	12.1	0	0	0	0	0	0	0	0	1	0	1	N/A	N/A	1	N/A	N/A	N/A	N/A	N/A	N/A	N/A	N/A	N/A	N/A	2	1	2
3284	Z086	3031	1	30	2007/12/11	1	2007/12/11	1980/8/13	1	0	0	0	0	12.1	0	0	0	0	0	0	0	0	4	0	1	18.5	64	3	13.51	1.43	1.4	3.01	4.1	1.12	0.73	676.9	33	4.62	2	1	1
1104	C078	1093	1	38	2007/12/12	1	2007/12/12	1969/9/6	2	0	0	0	0	12.1	0	0	0	0	0	0	0	1	1	2	1	28.7	60	2	22.69	1.76	3.36	2.44	3.7	1.95	0.63	767.7	40	2.42	2	1	3
1116	C087	1103	2	91	2008/8/14	1	2008/8/14	1917/7/20	1	0	1	0	1	2.1	1	0	0	0	0	0	0	0	2	0	1	N/A	106	1	5.1	2.19	1.3	3.62	5.47	3.47	0.78	187.1	39.9	8.42	1	2	2
1121	C091	1107	2	80	2008/9/4	1	2008/9/4	1929/2/23	1	0	0	0	0	7.4	1	1	0	0	0	0	0	0	1	2	1	22.9	76	1	7.62	2.36	1.81	3.8	5.7	1.61	0.93	68.6	40	5.44	2	2	1
2646	T023	2463	2	72	2008/12/8	1	2008/12/8	1936/10/28	1	0	1	0	0	2.9	1	1	0	0	0	0	0	0	2	2	1	N/A	91	3	3.73	2.39	1.37	3.21	5.84	3.59	0.76	12.5	35.5	12.67	1	2	2
1971	L188	1863	1	36	2007/12/24	1	2007/12/24	1972/9/8	1	0	1	0	0	12.1	0	0	0	0	0	0	0	0	4	2	1	N/A	58	1	10.17	2.15	2.18	1.36	2.72	0.8	1	412	36.8	6.18	2	1	2
2467	P019	2304	1	74	2008/12/11	1	2008/12/11	1935/6/2	1	0	0	0	0	6.2	1	1	0	0	0	0	0	0	1	0	1	17.3	88	1	8.38	2.05	1.5	2.29	4.3	0.75	1.1	172.5	26	6.68	2	2	2
3286	Z087	3032	1	74	2007/12/27	1	2007/12/27	1933/12/1	2	0	1	0	0	12.1	0	0	0	0	0	0	0	0	4	0	1	23.9	76	1	8.64	2.15	2.47	3.56	5.3	1.85	0.95	205.2	31.3	6.44	2	2	1
1974	L191	1866	1	68	2007/12/28	1	2007/12/28	1940/8/1	1	0	0	0	0	2.6	0	0	0	0	0	0	0	1	2	2	1	N/A	N/A	1	N/A	N/A	N/A	N/A	N/A	N/A	N/A	N/A	N/A	N/A	2	2	2
1969	L187	1862	1	71	2007/12/28	1	2007/12/28	1938/8/1	1	0	1	0	0	12.1	0	0	0	0	0	0	0	1	2	0	1	24.8	N/A	1	N/A	N/A	N/A	N/A	N/A	N/A	N/A	N/A	N/A	N/A	2	2	3
2461	P014	2298	1	45	2007/12/28	1	2007/12/28	1964/12/12	1	0	0	0	0	12.1	0	0	0	0	0	0	0	1	1	0	1	22.6	101	3	9.01	2.19	1.83	1.65	3.01	2.42	0.69	220	40	6.79	2	1	1
1324	D045	1288	1	72	2008/1/1	1	2008/1/1	1939/3/3	1	0	0	0	0	12.1	0	0	0	0	0	0	0	0	3	2	1	N/A	N/A	1	N/A	N/A	N/A	N/A	N/A	N/A	N/A	N/A	N/A	N/A	2	2	2
1129	C098	1115	1	74	2009/1/6	2	2009/1/6	1935/6/10	1	0	1	0	0	3.8	1	1	0	0	0	0	0	0	2	2	1	23.7	86	1	8.69	1.89	1.48	1.82	3	1.78	0.58	197.1	34	6.41	1	2	1
1972	L189	1864	1	38	2008/1/3	1	2008/1/3	1971/9/1	1	0	0	0	0	12.1	0	0	0	0	0	0	0	0	1	0	1	23.2	82	2	24.04	1.64	3.15	1.68	2.85	2.1	0.58	607.8	38.2	2.27	2	1	1
3287	Z088	3033	2	45	2008/1/8	1	2008/1/8	1963/1/2	2	0	0	0	0	12.1	0	0	0	0	0	0	0	0	1	2	1	19.8	39	2	14.07	2.11	1.95	2.34	3.6	0.96	1.03	557.4	33	3.01	2	1	1
1283	D012	1252	2	30	2008/1/8	1	2008/1/8	1978/5/1	1	0	0	0	0	8	0	0	0	0	0	1	0	0	1	2	1	20	72	3	9.39	1.66	1.41	3.07	4.7	1.11	1.24	593.3	27	5.22	2	1	1
2747	W058	2553	2	39	2008/1/8	1	2008/1/8	1972/10/1	2	0	0	0	0	12.1	0	0	0	0	0	0	0	0	1	0	1	22.9	48	2	11.85	1.39	2.06	1.92	3.54	1.84	0.89	477.9	35	3.78	2	1	1
3049	Y042	2822	1	33	2008/1/8	1	2008/1/8	1974/10/1	1	0	0	0	0	12.1	0	0	0	0	0	0	0	0	3	2	1	20.2	78	3	11.59	1.94	2.52	2.39	3.82	1.17	1.02	248.7	39.1	5.41	2	1	1
2744	W056	2551	1	41	2008/1/9	1	2008/1/9	1967/10/1	1	0	0	0	0	5.2	0	0	0	0	0	1	0	0	1	2	1	26.7	62	2	46.66	1.96	2.39	1.9	3.03	1.05	0.96	330.9	28	1.04	2	1	3
2746	W057	2552	1	51	2008/1/9	1	2008/1/9	1957/1/1	1	0	0	0	0	12.1	0	0	0	0	0	0	0	0	1	1	1	21.4	54	2	12.65	1.82	1.97	1.79	2.81	0.78	0.98	474.8	36	4.48	2	1	1
2918	X044	2705	1	42	2008/1/9	1	2008/1/9	1966/1/1	1	0	0	0	0	12.1	0	0	0	0	0	0	0	0	1	0	1	23.6	94	3	9.82	2.04	1.81	3.47	4.9	1.66	0.92	423.6	35	6.24	2	1	1
1284	D013	1253	1	25	2008/1/10	1	2008/1/10	1986/1/1	1	0	0	0	0	12.1	0	0	0	0	0	0	0	0	1	2	1	27.9	61	3	26.75	1.23	3.35	2.45	4.2	2.75	0.64	298.5	30.1	2.18	2	1	3
1726	K011	1645	1	71	2008/1/10	1	2008/1/10	1939/9/19	1	0	1	0	0	12.1	0	0	0	0	0	0	0	1	2	0	1	30.1	96	2	12.96	2.37	1.65	2.74	4.34	2.17	0.71	361.6	38	4.07	2	2	3
2511	Q013	2343	2	49	2008/1/10	1	2008/1/10	1958/5/19	2	1	1	0	0	12.1	0	0	0	0	0	0	0	0	2	0	1	25.2	74	3	10.62	2.22	2.28	3.64	6.49	2.23	1.35	358	37	4.1	2	1	3
1984	L199	1875	2	56	2008/1/11	1	2008/1/11	1956/12/1	2	0	0	0	0	12.1	0	0	0	0	0	0	0	0	1	0	1	25.9	63	2	16.66	1.97	1.52	3.53	5.41	1.13	1.37	357.1	32.3	2.37	2	1	3
1107	C080	1095	2	51	2008/1/14	1	2008/1/14	1961/7/20	2	0	0	0	0	12.1	0	0	0	0	0	0	0	0	1	2	1	20.6	50	2	18.38	1.7	1.83	3.51	4.9	0.67	1.4	361	34	2.16	2	1	1
1106	C079	1094	1	37	2008/1/15	1	2008/1/15	1970/2/19	1	0	1	0	0	12.1	0	0	0	0	0	0	0	0	2	0	1	23.6	96	2	5.8	2.09	1.26	3.82	7.24	5.92	0.65	132.1	27	11.75	2	1	1
1976	L192	1867	2	39	2008/1/15	1	2008/1/15	1973/9/11	3	0	0	0	0	12.1	0	0	0	0	0	0	0	0	1	2	1	22.5	32	2	20.16	1.31	1.27	2.59	3.99	0.54	1.41	1354.1	31.2	2.05	2	1	1
1724	K010	1644	1	75	2008/1/16	1	2008/1/16	1933/1/1	3	0	1	0	0	8.3	0	0	0	0	0	0	0	1	2	0	1	27.9	73	1	11.5	1.87	2.04	2.42	3.86	1.83	0.79	93.8	34.3	4.62	2	2	3
1978	L194	1869	2	82	2008/1/16	1	2008/1/16	1928/4/19	1	0	1	0	0	12.1	0	0	0	0	0	0	0	0	2	2	1	22.8	59	1	12.43	1.56	2	3.72	5.23	2.61	0.82	331.4	34	3.08	1	2	1
3288	Z089	3034	2	54	2008/1/17	1	2008/1/17	1954/8/23	2	0	0	0	0	9	0	0	0	0	0	0	0	0	1	0	1	23.7	63.6	2	11.34	1.92	1.21	3.31	6.6	4.38	0.65	564.7	37	3.72	2	1	1
1983	L198	1874	2	50	2008/1/18	1	2008/1/18	1957/10/9	2	0	1	0	0	12.1	0	0	0	0	0	0	0	0	2	0	1	20.7	76	2	5.95	1.93	1.66	2.94	4.8	0.96	1.36	517	32	7.97	2	1	1
1981	L196	1872	1	77	2008/1/18	1	2008/1/18	1935/2/1	1	0	0	0	0	12.1	0	0	0	0	0	0	0	0	1	0	1	17.6	77	2	10.02	2.35	1.84	5.32	7.72	1.38	1.74	235.9	33	5.39	2	2	2
2919	X045	2706	1	28	2008/1/21	1	2008/1/21	1979/8/1	1	0	0	0	0	12.1	0	0	0	0	0	0	0	0	1	1	1	20.9	67	3	11.04	2.42	1.62	1.86	4	0.7	0.74	170.6	32	5.92	2	1	1
1693	J010	1616	1	56	2008/1/23	1	2008/1/23	1955/10/21	1	0	1	0	0	12.1	0	0	0	0	0	0	0	0	2	0	1	23.8	81	2	9.61	2.4	1.84	3.85	5.9	2.16	1.24	27.2	34	6.03	2	1	1
1982	L197	1873	1	40	2008/1/23	1	2008/1/23	1969/3/1	1	0	0	0	0	10.6	0	0	0	0	0	0	0	0	1	2	1	22.3	59	2	14.29	1.96	3.12	1.75	3	0.58	1.18	784.4	44	4.09	2	1	1
3289	Z090	3035	1	41	2008/1/23	1	2008/1/23	1971/9/1	1	0	0	0	0	12.1	0	0	0	0	0	0	0	0	1	0	1	24.9	76	3	12.27	1.78	3.11	1.74	3.54	0.71	1.56	522.4	33.2	4.85	2	1	3
1977	L193	1868	1	44	2008/1/24	1	2008/1/24	1966/2/15	1	0	1	0	0	12.1	0	0	0	0	0	0	0	0	2	0	1	30.5	102	2	8.43	1.72	1.98	2.8	4.4	1.35	1.04	412.9	26	7.37	2	1	3
1528	H066	1469	1	41	2008/1/25	1	2008/1/25	1968/1/1	1	0	0	0	0	12.1	0	0	0	0	0	0	0	0	1	0	1	N/A	N/A	1	N/A	N/A	N/A	N/A	N/A	N/A	N/A	N/A	N/A	N/A	2	1	2
3291	Z091	3036	1	33	2008/1/25	1	2008/1/25	1979/5/1	2	0	0	0	0	12.1	0	0	0	0	0	0	0	0	1	2	1	19.4	58	3	15.18	2.05	2.07	3.53	5.71	2.15	1.11	163.1	26.9	3.96	2	1	1
1108	C081	1096	1	23	2008/1/28	1	2008/1/28	1986/10/1	1	0	0	0	0	12.1	0	0	0	0	0	0	0	0	1	2	1	21.7	80	2	9.4	2.06	2.12	3.91	5.63	1.28	1.21	160.4	24	7.41	2	1	1
1286	D014	1254	2	27	2008/1/28	1	2008/1/28	1980/2/16	2	0	0	0	0	12.1	0	0	0	0	0	0	0	0	1	2	1	20.5	95	3	16.56	1.65	1.58	5.33	7.3	2.9	0.93	461.7	34.2	2.77	2	1	1
1979	L195	1871	1	27	2008/1/29	1	2008/1/29	1983/3/3	1	0	0	0	0	12.1	0	0	0	0	0	0	0	0	1	2	1	19.5	106	3	11.87	2.31	2.14	2.8	4.3	0.87	1.33	92.6	36	5.49	2	1	1
1986	L200	1876	2	40	2008/1/30	1	2008/1/30	1968/1/15	1	0	1	0	0	12.1	0	0	0	0	0	0	0	0	2	0	1	28.5	58	2	5.34	2.02	1.1	3.39	5.33	0.75	1.78	73.7	23	9.44	2	1	3
1987	L201	1877	2	72	2008/1/30	1	2008/1/30	1939/7/13	2	0	1	0	0	12.1	0	0	0	0	0	0	0	0	2	0	1	24.6	66.2	2	6.06	2.19	2	3.86	6.1	2.25	1.39	39.6	32	7.24	2	2	3
2411	M020	2254	2	57	2008/1/30	1	2008/1/30	1951/1/1	1	0	1	0	0	12.1	0	0	0	0	0	0	0	0	2	0	1	20.5	71	2	4.5	1.84	1.89	1.98	4.11	0.69	1.7	177.8	21	10.7	2	1	1
3292	Z092	3037	2	50	2008/2/1	1	2008/2/1	1961/3/29	2	0	0	0	0	12.1	0	0	0	0	0	0	0	0	1	0	1	31.6	43	2	16.17	2.04	2.69	3.3	4.5	1.3	0.68	749.5	33	2.51	2	1	3
1988	L202	1878	1	33	2008/2/2	1	2008/2/2	1977/9/1	1	0	0	0	0	12.1	0	0	0	0	0	0	0	0	1	2	1	23.7	77	3	9.05	2.68	1.82	3.22	4.6	2.18	1.02	212.5	41	7.2	2	1	1
3051	Y043	2823	1	28	2008/2/3	1	2008/2/3	1984/4/1	2	0	0	0	0	12.1	0	0	0	0	0	0	0	0	1	2	1	21.6	86	2	9.37	2.06	2.15	4.09	5.9	2.11	1.23	332.5	33	7.15	2	1	1
2512	Q014	2344	1	24	2008/2/13	1	2008/2/13	1988/9/1	1	0	0	0	0	12.1	0	0	0	0	0	0	0	0	4	0	1	18.7	72	2	9.43	1.98	1.65	2.7	4.83	3.12	1.07	373.3	30	7.32	2	1	1
1989	L203	1879	1	38	2008/2/14	1	2008/2/14	1973/11/8	2	0	0	0	0	12.1	0	0	0	0	0	0	0	0	4	2	1	23	61	2	11.65	2.3	2	3.91	4.96	0.95	0.75	1071.5	41	5.23	2	1	1
1993	L206	1883	1	36	2008/2/18	1	2008/2/18	1971/5/19	1	0	0	0	0	12.1	0	0	0	0	0	0	0	0	1	0	1	20.3	51	2	14.67	2.12	2.24	3.11	4.6	1.68	1.12	451	33	4.05	2	1	1
2748	W059	2554	2	55	2008/2/18	1	2008/2/18	1956/10/4	2	0	0	0	0	12.1	0	0	0	0	0	0	0	0	1	2	1	25.6	56	1	16.49	1.42	2.5	1.96	3.9	3.16	0.54	1322.7	41	2.41	2	1	3
1288	D016	1256	2	64	2008/2/19	1	2008/2/19	1948/7/1	2	0	0	0	0	12.1	0	0	0	0	0	0	0	0	1	0	1	19	61	2	7.43	2.21	3.31	3.87	5.64	1.61	1.18	450.2	33	5.86	2	1	1
1531	H068	1472	2	28	2008/2/19	1	2008/2/19	1979/10/5	2	0	0	0	0	12.1	0	0	0	0	0	0	0	0	1	0	1	19.6	64	2	17.48	N/A	N/A	N/A	N/A	N/A	N/A	N/A	N/A	2.58	2	1	1
1994	L207	1884	2	37	2008/2/19	1	2008/2/19	1975/10/1	1	0	0	0	0	12.1	0	0	0	0	0	0	0	0	1	0	1	19.1	92	3	8.01	2.47	1.91	2.45	4.3	2.48	1.23	207.5	46	6.01	2	1	1
1991	L204	1881	1	62	2008/2/20	1	2008/2/20	1948/12/1	1	0	0	0	0	12.1	0	0	0	0	0	0	0	0	3	0	1	19.6	165.3	1	8.32	2.23	2.9	4.43	6.72	1.77	1.49	283.2	40	6.97	2	1	1
1006	B004	1005	2	73	2008/2/21	1	2008/2/21	1936/5/1	3	0	0	0	0	12.1	0	0	0	0	0	0	0	0	1	0	1	21.4	95	3	11.79	1.82	2.3	2.12	3.74	2.69	0.56	595.6	37.2	3.35	2	2	1
1529	H067	1471	1	58	2008/2/21	1	2008/2/21	1952/4/1	1	0	0	0	0	12.1	0	0	0	0	0	0	0	1	1	0	1	22	60	2	14.46	2.15	1.57	2	3.8	2.41	0.76	292	35	3.74	2	1	1
1992	L205	1882	1	39	2008/2/21	1	2008/2/21	1970/12/1	1	0	0	0	0	12.1	0	0	0	0	0	0	0	1	1	0	1	24.7	91	2	12.98	2.29	1.65	3.43	4.8	1.01	1.29	163.1	35	4.59	2	1	3
3293	Z093	3038	2	52	2008/2/21	1	2008/2/21	1955/3/1	1	0	0	0	0	12.1	0	0	0	0	0	0	0	0	1	0	1	24	51	1	10.25	1.84	1.69	3.24	5.6	1.77	1.51	517.4	31	4.22	2	1	1
1996	L208	1885	2	68	2008/2/22	1	2008/2/22	1943/10/17	1	0	0	0	0	12.1	0	0	0	0	0	0	0	0	4	0	1	21.8	78	1	10.43	2.04	1.93	4.06	5.8	1.02	1.28	437	40.3	3.92	2	2	1
3346	Z137	3085	1	75	2009/1/7	2	2009/1/7	1934/1/1	1	0	1	0	0	3.4	1	1	0	0	0	0	0	0	2	2	1	N/A	58	1	9.18	1.95	2.15	1.44	2.41	0.81	0.59	269.8	32	5.99	1	2	2
3298	Z098	3043	1	75	2008/2/25	1	2008/2/25	1934/9/1	2	0	0	0	1	12.1	0	0	0	0	0	0	0	0	1	0	1	18.4	69	1	11.29	1.94	1.4	1.07	1.62	1.18	0.37	355.5	29	4.72	2	2	2
3052	Y044	2824	2	68	2008/2/26	1	2008/2/26	1943/11/1	2	0	0	0	0	12.1	0	0	0	0	0	0	0	0	1	2	1	18.1	91	2	7.94	2.54	1.32	2.59	4.44	0.67	1.46	31.4	37	5.36	2	2	2
1532	H069	1473	2	54	2008/2/29	1	2008/2/29	1953/6/3	2	0	0	0	0	12.1	0	0	0	0	0	0	0	1	4	0	1	21.5	77	1	8.37	1.69	1.44	2.61	3.93	1.11	0.97	1225.9	33	5.29	2	1	1
2934	X057	2719	1	54	2009/2/3	2	2009/2/3	1955/2/26	2	0	0	0	0	2.3	1	1	0	0	0	0	0	0	1	0	1	22.2	81	2	13.26	1.97	3.47	4.27	6.9	2.55	1.29	407.4	29	4.19	2	1	1
3296	Z095	3041	1	37	2008/2/29	1	2008/2/29	1974/12/1	2	0	0	0	0	12.1	0	0	0	0	0	0	0	0	1	2	1	25.5	86	2	13.36	1.93	1.86	3.44	5.33	2.36	0.93	403	32	4.49	2	1	3
2017	L225	1904	1	49	2008/3/1	1	2008/3/1	1958/5/6	2	0	0	0	0	12.1	0	0	0	0	0	0	0	0	1	2	1	22.8	N/A	1	N/A	N/A	N/A	N/A	N/A	N/A	N/A	N/A	N/A	N/A	2	1	1
2577	S021	2402	1	47	2008/3/3	1	2008/3/3	1960/3/20	2	0	0	0	1	12.1	0	0	0	0	0	0	0	0	1	1	1	20.3	128	2	6.5	N/A	N/A	N/A	N/A	N/A	N/A	238.3	N/A	9.81	2	1	1
1997	L209	1886	1	74	2008/3/4	1	2008/3/4	1936/12/1	1	0	0	0	0	12.1	0	0	0	0	0	0	0	0	1	0	1	20.1	73	2	12.19	1.52	2	3.32	4.5	1.88	0.68	512.8	38	4.33	2	2	1
3297	Z097	3042	1	67	2008/3/4	1	2008/3/4	1945/1/8	3	0	0	0	0	12.1	0	0	0	0	0	0	0	0	1	0	1	16.9	81	2	8.57	2.26	1.52	4.22	6.01	1.57	1.12	485.5	41	6.64	2	2	2
1109	C082	1097	2	40	2008/3/5	1	2008/3/5	1972/7/1	2	0	0	0	0	12.1	0	0	0	0	0	0	0	0	1	2	1	19.5	93	3	9.29	2.24	2.29	2.73	5.3	2.11	1.41	603.8	29	4.99	2	1	1
2921	X046	2707	1	58	2008/3/5	1	2008/3/5	1949/7/22	3	0	0	0	0	12.1	0	0	0	0	0	0	0	0	4	0	1	26.4	122	3	10.39	2.15	2.19	3.09	4.6	2.38	0.72	491.1	40	5.47	2	1	3
2002	L213	1891	2	58	2008/3/10	1	2008/3/10	1954/4/1	1	0	1	0	0	12.1	0	0	0	0	0	0	0	0	2	0	1	31.2	86	1	7.34	1.92	1.81	3.45	5.54	1.98	1.4	210.4	29	6.06	2	1	3
1999	L211	1888	1	56	2008/3/11	1	2008/3/11	1955/8/7	1	0	0	0	0	12.1	0	0	0	0	0	0	0	0	1	2	1	28.2	92	2	7.47	2.11	1.71	2.11	3.56	0.58	1.03	216.3	30	8.07	2	1	3
2751	W061	2556	1	38	2008/3/11	1	2008/3/11	1969/12/6	1	0	0	0	0	12.1	0	0	0	0	0	0	0	0	1	0	1	18.2	85	2	12.93	2.2	2.2	3.13	4.34	0.66	1.2	420.5	39	4.63	2	1	2
3057	Y048	2828	1	51	2008/3/11	1	2008/3/11	1961/10/1	3	0	0	0	0	12.1	0	0	0	0	0	0	0	0	1	2	1	19.9	54	3	20.37	N/A	N/A	N/A	N/A	N/A	N/A	290.7	N/A	2.58	2	1	1
2937	X059	2722	1	57	2009/2/24	2	2009/2/24	1953/6/16	1	0	0	0	0	11.1	1	1	0	0	0	0	0	0	1	2	1	26	77.4	2	10.64	2.02	2.09	1.89	4.18	0.99	1.64	207.1	32.5	5.34	1	1	3
1289	D017	1257	2	68	2008/3/17	1	2008/3/17	1944/7/1	2	0	1	0	0	12.1	0	0	0	0	0	0	0	0	2	0	1	22.9	63	2	9.95	N/A	N/A	N/A	N/A	N/A	N/A	61.1	N/A	4.13	2	2	1
1533	H070	1474	1	55	2008/3/18	1	2008/3/18	1957/1/9	1	0	0	0	0	12.1	0	0	0	0	0	0	0	0	1	2	1	21.1	66	2	8.29	2.17	1.38	2.19	3.6	1.46	1	383.9	45	7.18	2	1	1
2001	L212	1889	1	30	2008/3/18	1	2008/3/18	1979/7/24	1	0	0	0	0	12.1	0	0	0	0	0	0	0	0	1	2	1	19.3	50	2	14.16	1.62	2.24	2.35	3.76	1.15	1.03	751.4	48	4.38	2	1	1
2639	T018	2457	2	71	2008/3/18	1	2008/3/18	1939/10/21	3	0	1	0	0	12.1	0	0	0	0	0	0	0	0	4	0	1	23.8	73	2	9.07	2.18	1.76	3.28	4.52	1.13	1.06	540.8	41	4.56	2	2	1
3299	Z099	3044	1	71	2008/3/19	1	2008/3/19	1940/12/1	1	0	0	0	0	12.1	0	0	0	0	0	0	0	0	3	0	1	25	91	1	8.86	1.58	2	1.9	3.6	0.23	1.22	337.7	41	6.32	2	2	3
2752	W062	2557	1	81	2008/3/20	1	2008/3/20	1927/11/29	1	0	1	0	0	12.1	0	0	0	0	0	0	0	0	2	0	1	N/A	107	3	5	2.02	2.22	2.22	3.62	0.47	1.46	179	30.1	11.9	2	2	2
3056	Y047	2827	1	60	2008/3/20	1	2008/3/20	1948/8/29	1	0	0	0	0	12.1	0	0	0	0	0	0	0	0	1	0	1	N/A	N/A	1	N/A	N/A	N/A	N/A	N/A	N/A	N/A	N/A	N/A	N/A	2	1	2
3053	Y045	2825	2	66	2008/3/24	1	2008/3/24	1941/7/17	3	0	0	0	0	12.1	0	0	0	0	0	0	0	0	4	0	1	17.1	94	3	7.83	2.1	1.78	3.94	7.8	1.66	1.67	205.4	43	5.49	2	2	2
1412	G019	1366	2	65	2008/3/25	1	2008/3/25	1942/6/9	2	0	1	0	0	12.1	0	0	0	0	0	0	0	0	2	2	1	26.8	76	1	10.21	1.65	1.24	6.52	8.8	1.99	1.76	726.9	29	4.05	2	1	3
2922	X047	2708	2	64	2008/3/26	1	2008/3/26	1945/10/22	2	0	1	0	0	12.1	0	0	0	0	0	0	0	0	2	0	1	26.2	113	2	7.35	2.28	1.58	2.95	6.54	1.78	2.8	356.8	38	5.93	2	1	3
2514	Q016	2346	2	41	2008/3/28	1	2008/3/28	1966/10/22	2	0	0	0	0	12.1	0	0	0	0	0	0	0	0	1	2	1	22.7	50	2	10.45	1.92	2.59	2.55	4.63	2.38	0.81	282.7	33	4.33	2	1	1
3054	Y046	2826	2	69	2008/3/28	1	2008/3/28	1943/7/1	2	0	1	0	0	12.1	0	0	0	0	0	0	0	0	2	2	1	21.3	99	1	3.17	2.09	1.3	4.18	6.14	1.7	1.59	28	31	15.45	2	2	1
1534	H071	1475	2	60	2008/4/1	1	2008/4/1	1949/12/20	1	0	0	0	0	12.1	0	0	0	0	0	0	0	0	1	1	1	17.5	90	1	11.92	1.28	1.62	1.92	3.3	1.51	0.79	693.8	46	3.44	2	1	2
3343	Z135	3083	1	68	2008/4/1	1	2008/4/1	1942/1/1	1	0	0	0	0	12.1	0	0	0	0	0	0	0	1	4	2	1	N/A	N/A	1	N/A	N/A	N/A	N/A	N/A	N/A	N/A	N/A	N/A	N/A	2	2	2
2438	O006	2278	2	55	2008/4/2	1	2008/4/2	1952/10/29	1	0	0	0	0	12.1	0	0	0	0	0	0	0	0	1	0	1	22	94	1	7.92	2.4	2	2.44	4.1	1.86	1.12	425.2	49	5.62	2	1	1
2578	S022	2403	2	70	2008/4/2	1	2008/4/2	1941/12/20	2	0	0	0	0	12.1	0	0	0	0	0	0	0	0	1	2	1	26.6	64	3	9.12	2.13	1.47	3.54	5.4	2.25	1.21	57	30	4.55	2	2	3
3301	Z100	3045	2	42	2008/4/2	1	2008/4/2	1970/5/30	1	0	0	0	0	12.1	0	0	0	0	0	0	0	1	1	0	1	20.4	51	1	11.96	2.23	1.59	1.84	3.4	1.17	0.96	597.3	41	3.69	2	1	1
1356	F018	1316	1	45	2008/4/3	1	2008/4/3	1963/2/3	3	0	0	0	0	12.1	0	0	0	0	0	0	0	0	1	2	1	21.5	60	3	21.9	1.4	2	3.35	5.1	1.56	1.03	1180.5	32	2.44	2	1	1
1413	G020	1367	2	44	2008/4/3	1	2008/4/3	1964/10/1	1	0	0	0	0	12.1	0	0	0	0	0	0	0	0	1	0	1	N/A	73.5	1	6.49	2.12	1.77	2.83	4.45	0.97	1.35	139.3	33.4	7.39	2	1	2
3303	Z102	3047	2	61	2008/4/7	1	2008/4/7	1948/3/1	2	0	1	0	0	12.1	0	0	0	0	0	0	0	0	2	2	1	23.5	98	2	2.94	2.03	2.44	6.06	7.3	1.86	0.84	184.9	29	17.23	1	1	1
2004	L215	1893	2	33	2008/4/9	1	2008/4/9	1976/2/1	1	0	0	0	0	6.8	0	0	0	0	0	1	0	0	1	2	1	18.8	82	3	9.13	2.03	2.02	4.3	6.5	0.65	2.24	148.9	39	5.29	2	1	1
2006	L216	1894	1	56	2008/4/9	1	2008/4/9	1951/8/18	2	0	1	0	0	12.1	0	0	0	0	0	0	0	0	2	2	1	18.2	76	2	9.64	1.69	1.29	3.65	5.1	1.98	0.66	318.4	26	6.01	2	1	2
2003	L214	1892	2	31	2008/4/10	1	2008/4/10	1976/9/11	2	0	0	0	0	12.1	0	0	0	0	0	0	0	0	1	2	1	19.6	69	3	18.56	1.04	2.78	2.54	3.8	1.53	0.74	927.8	32	2.36	2	1	1
1357	F019	1317	2	71	2008/4/14	1	2008/4/14	1940/10/1	2	0	1	0	0	12.1	0	0	0	0	0	0	0	0	2	0	1	26.3	82	1	8.16	1.85	2	3.91	6.2	2.43	0.97	278.6	35	5.16	2	2	3
3302	Z101	3046	1	41	2008/4/15	1	2008/4/15	1966/8/15	2	0	0	0	0	12.1	0	0	0	0	0	0	0	0	1	0	1	24.4	90	3	8.01	2.14	1.95	2.15	3.4	1.06	1.1	495.5	40	7.93	2	1	3
1111	C083	1098	2	35	2008/4/15	1	2008/4/15	1977/10/1	2	0	0	0	0	12.1	0	0	0	0	0	0	0	0	1	0	1	19.9	67	2	10.35	2.06	1.53	2.28	4.1	1.2	1.26	294.4	31	4.52	2	1	1
2007	L217	1895	2	42	2008/4/15	1	2008/4/15	1969/11/1	1	0	0	0	0	12.1	0	0	0	0	0	0	0	0	1	2	1	20.6	73	1	11.19	1.95	2.3	3.03	4.3	1.19	1.06	588.8	38	3.98	2	1	1
2412	M021	2255	2	53	2008/4/16	1	2008/4/16	1954/10/17	1	0	0	0	0	12.1	0	0	0	0	0	0	0	0	1	0	1	24.2	110	1	6.78	2.33	1.22	3.91	6	1.96	0.84	178.9	43	6.78	2	1	3
2753	W063	2558	1	66	2008/4/16	1	2008/4/16	1945/12/5	1	0	1	0	0	12.1	0	0	0	0	0	0	0	0	2	0	1	21.6	79	3	9.16	2.05	2.09	2.09	3.5	1.5	0.92	299.8	39.2	6.17	2	2	1
1366	F026	1325	2	32	2008/4/17	1	2008/4/17	1980/9/28	2	0	0	0	0	12.1	0	0	0	0	0	0	0	0	1	2	1	16.7	N/A	1	N/A	N/A	N/A	N/A	N/A	N/A	N/A	N/A	N/A	N/A	2	1	2
2923	X048	2709	2	47	2008/4/17	1	2008/4/17	1960/5/27	2	0	0	0	0	12.1	0	0	0	0	0	0	0	0	4	2	1	18.7	93	2	7.25	2.02	1.7	4.9	6.8	3.12	0.86	502.8	32.3	6.42	2	1	1
2081	L276	1961	1	35	2009/3/25	2	2009/3/25	1975/6/1	3	0	0	0	0	7.9	1	1	0	0	0	0	0	0	1	0	1	21.9	51	3	17.33	1.58	2.21	2.84	4.13	1.12	0.77	394.4	34	3.36	1	1	1
3313	Z111	3056	2	30	2008/4/22	1	2008/4/22	1979/8/1	1	1	0	0	0	12.1	0	0	0	0	0	0	0	1	4	1	1	N/A	57	3	9.48	2.09	3.21	3.41	5.3	1.94	0.64	104.2	26	5.16	1	1	2
1539	H075	1479	1	39	2008/4/24	1	2008/4/24	1973/3/28	1	0	0	0	0	12.1	0	0	0	0	0	0	0	0	1	2	1	19.8	119	2	13.65	2.12	2	1.65	3.5	1.04	1.24	247.3	32	4.33	2	1	1
3088	Y073	2856	2	62	2009/4/24	2	2009/4/24	1948/2/17	2	0	0	0	0	7.8	1	1	0	0	0	0	0	0	4	0	1	16.4	92	2	8.69	2.3	1.97	2.27	4.72	2.47	0.73	138.7	40	4.93	1	1	2
2926	X050	2712	2	38	2008/4/29	1	2008/4/29	1973/10/28	1	0	0	0	0	12.1	0	0	0	0	0	0	0	0	4	2	1	14.9	54	3	11.97	2.13	1.91	1.88	3.4	0.62	1.45	580.2	38	3.76	2	1	2
3304	Z103	3048	1	59	2008/4/29	1	2008/4/29	1948/6/23	1	0	1	0	0	12.1	0	0	0	0	0	0	0	0	2	0	1	21.7	103	2	5.25	2.11	1.73	4.99	6.3	1.5	1.08	111.8	33	12	1	1	1
2754	W064	2559	1	63	2008/4/30	1	2008/4/30	1948/12/1	1	0	0	0	0	12.1	0	0	0	0	0	0	0	0	1	0	1	24.8	68	3	9.68	2.06	1.57	1.8	2.7	1.24	0.58	242.4	33	5.84	2	1	3
1414	G021	1368	1	31	2008/5/5	1	2008/5/5	1978/8/13	1	0	0	0	0	12.1	0	0	0	0	0	0	0	0	1	2	1	18.1	53	2	8.99	1.89	1.28	3.06	4.14	0.99	0.83	518.5	38	7.34	2	1	2
3311	Z109	3054	1	48	2008/5/5	1	2008/5/5	1960/1/1	1	0	1	0	0	12.1	0	0	0	0	0	0	0	0	2	2	1	20.6	105	2	5.19	2.36	0.81	1.77	3.7	0.59	1.65	40.4	34.1	12.67	2	1	1
2588	S030	2412	1	71	2009/5/25	2	2009/5/25	1939/8/12	1	0	0	0	0	11.4	1	1	0	0	0	0	0	1	1	0	1	23.4	97	3	9.24	1.96	2.44	2.21	3.53	0.46	1.02	103.9	33	6.01	1	2	1
2013	L222	1901	1	23	2008/5/7	1	2008/5/7	1986/5/20	1	0	0	0	0	12.1	0	0	0	0	0	0	0	0	1	2	1	24.7	57	2	14.74	1.77	1.98	3.27	5	1.34	1.04	346.9	25	4.41	2	1	3
2579	S023	2404	2	71	2008/5/7	1	2008/5/7	1940/3/19	2	0	0	0	0	12.1	0	0	0	0	0	0	0	0	4	2	1	20.2	67	1	7.02	2.23	2.06	2.85	4.3	0.84	1.46	122.8	33	6.12	2	2	1
3317	Z114	3059	1	39	2008/5/7	1	2008/5/7	1969/8/17	1	0	0	0	0	2.3	0	0	0	0	0	0	0	0	4	0	1	N/A	N/A	1	N/A	N/A	N/A	N/A	N/A	N/A	N/A	N/A	N/A	N/A	2	1	2
2014	L223	1902	1	33	2008/5/8	1	2008/5/8	1974/10/1	1	0	0	0	0	6.5	0	0	0	0	0	1	0	0	1	2	1	21.4	75	3	7.63	2.3	2.26	3.99	5.63	0.92	1.38	633.3	35	8.76	2	1	1
2016	L224	1903	2	32	2008/5/9	1	2008/5/9	1975/8/2	1	0	0	0	0	12.1	0	0	0	0	0	0	0	0	1	0	1	16.4	N/A	1	N/A	N/A	N/A	N/A	N/A	N/A	N/A	N/A	N/A	N/A	2	1	2
5208	Y050	30813	2	38	2008/5/13	1	2008/5/13	1969/9/19	1	0	0	0	0	12.1	0	0	0	0	0	0	0	0	1	1	1	22.4	N/A	1	N/A	N/A	N/A	N/A	N/A	N/A	N/A	N/A	N/A	N/A	2	1	1
3309	Z108	3053	1	77	2008/5/14	1	2008/5/14	1934/10/4	2	0	0	0	0	12.1	0	0	0	0	0	0	0	1	4	0	1	N/A	66	3	9.34	2.12	1.88	1.64	3.84	0.74	1.12	161.2	32	5.84	2	2	2
3314	Z112	3057	2	74	2008/5/14	1	2008/5/14	1937/12/3	2	0	0	0	0	12.1	0	0	0	0	0	0	0	0	3	0	1	16.2	83	1	10.16	1.83	2.21	3	5.5	1.49	1.51	800	37	3.97	2	2	2
2011	L220	1898	1	71	2008/5/15	1	2008/5/15	1941/10/1	1	0	1	0	0	12.1	0	0	0	0	0	0	0	0	2	2	1	17.2	91	3	2.05	2.58	1.66	1.64	2.16	0.7	0.65	108.8	38	34.24	2	2	2
2012	L221	1899	1	42	2008/5/15	1	2008/5/15	1965/5/17	1	0	1	0	0	12.1	0	0	0	0	0	0	0	0	2	2	1	22.3	86	3	8.12	2.02	1.77	2.93	4	1.06	0.74	215.4	36	7.77	2	1	1
1113	C085	1101	1	35	2008/5/16	1	2008/5/16	1974/7/18	2	0	0	0	0	8.7	0	0	0	0	0	1	0	0	1	2	1	21.1	59	3	11.46	1.82	1.79	2.94	4.34	0.74	1.25	340	36	5.42	2	1	1
1537	H073	1477	1	44	2008/5/16	1	2008/5/16	1963/6/17	1	0	0	0	0	12.1	0	0	0	0	0	0	0	0	4	2	1	17.9	70	2	14.17	1.57	3.22	1.74	2.8	0.55	1.07	966.6	37	4.05	2	1	2
1538	H074	1478	2	35	2008/5/19	1	2008/5/19	1975/3/19	2	0	0	0	0	12.1	0	0	0	0	0	0	0	0	1	0	1	18.4	71.6	1	8.78	1.77	1.33	1.79	3.62	0.75	1.7	1310.8	38.5	5.47	2	1	2
2097	L289	1975	1	72	2009/6/1	2	2009/6/1	1937/12/2	1	0	0	0	0	3.5	1	1	0	0	0	0	0	0	1	2	1	25.7	145	3	8.03	1.42	2.24	4.93	5.27	1.56	0.88	412	26.5	7.05	2	2	3
1151	C115	1134	2	73	2009/7/9	2	2009/7/9	1937/9/19	1	0	1	0	0	9.8	1	1	0	0	0	0	0	0	2	0	1	24.1	71	3	14.23	1.62	2.47	3.34	6.4	0.65	2.03	693.1	32	2.7	2	2	3
2009	L219	1897	2	64	2008/5/20	1	2008/5/20	1948/9/13	2	0	0	0	0	12.1	0	0	0	0	0	0	0	0	1	2	1	20	37	2	13.75	1.88	1.83	3.9	5.6	1.43	0.78	506.4	36	2.88	2	1	1
1358	F020	1318	2	40	2008/5/21	1	2008/5/21	1968/1/2	1	0	0	0	0	12.1	0	0	0	0	0	0	0	0	1	0	1	20.4	63	1	7.62	1.89	1.79	3.6	5.3	0.47	1.75	276.4	33	6.26	2	1	1
3308	Z106	3052	2	60	2008/5/22	1	2008/5/22	1949/9/15	1	0	1	0	0	12.1	0	0	0	0	0	0	0	0	2	0	1	25.4	77.9	1	3.72	2.04	1.41	5.63	8.32	2.59	1.17	132.7	32	13.19	2	1	3
1112	C084	1099	1	59	2008/5/22	1	2008/5/22	1951/6/6	1	0	1	0	0	12.1	0	0	0	0	0	0	0	0	1	2	1	27.7	70	1	12.56	1.74	2.3	1.97	3.62	1.32	1.08	2075.9	31	4.38	2	1	3
1536	H072	1476	1	43	2008/5/22	1	2008/5/22	1968/2/9	1	0	0	0	0	12.1	0	0	0	0	0	0	0	0	1	2	1	18	88	2	24.77	1.73	3.26	3.2	4.3	2.11	0.74	537.8	37	2.13	2	1	2
2784	W088	2586	1	78	2009/7/9	2	2009/7/9	1931/11/5	2	0	0	0	0	0.6	1	1	0	0	0	0	0	0	4	2	1	23.5	58	2	8.7	1.92	1.79	1.43	2.69	1.09	0.47	303.7	29.1	6.33	1	2	1
3306	Z104	3049	1	48	2008/5/23	1	2008/5/23	1959/12/22	1	0	0	0	0	12.1	0	0	0	0	0	0	0	0	4	0	1	26.8	137	2	11.18	1.96	2	3.08	4.9	2.2	0.91	529.6	36	5.23	2	1	3
1694	J011	1617	1	63	2008/5/26	1	2008/5/26	1944/7/13	1	0	0	0	0	12.1	0	0	0	0	0	0	0	1	2	2	1	18.2	N/A	1	N/A	N/A	N/A	N/A	N/A	N/A	N/A	N/A	N/A	N/A	2	1	2
2758	W067	2563	1	49	2008/5/26	1	2008/5/26	1959/1/29	1	0	0	0	0	12.1	0	0	0	0	0	0	0	0	4	2	1	18.2	75	2	10.16	2.12	2.91	2.37	3.1	0.82	0.66	1597.6	36	5.81	2	1	2
2757	W066	2562	2	30	2008/5/27	1	2008/5/27	1982/1/1	1	0	0	0	0	12.1	0	0	0	0	0	0	0	0	1	2	1	17.5	50	2	8.23	2.12	2.12	1.39	2.9	1.1	1.04	356.9	36	6.07	2	1	2
1114	C086	1102	1	28	2008/5/28	1	2008/5/28	1984/8/20	2	0	0	0	0	12.1	0	0	0	0	0	0	0	0	1	0	1	20.8	90	3	7.9	2.18	2.2	2.55	3.84	1	0.82	79.4	36	8.71	2	1	1
1541	H076	1481	1	43	2008/5/29	1	2008/5/29	1966/1/30	1	0	0	0	0	5.5	0	0	0	0	0	1	0	1	1	0	1	17.4	61	3	18.07	1.18	3.7	2.43	4.1	1.38	1.03	339.6	35	3.07	2	1	2
3061	Y051	2832	1	28	2008/5/29	1	2008/5/29	1979/9/28	1	0	0	0	0	12.1	0	0	0	0	0	0	0	0	1	2	1	17.9	69	3	11.87	1.97	2.58	2.27	4	2.3	0.88	446.3	35	5.44	2	1	2
1359	F021	1319	1	35	2008/6/2	1	2008/6/2	1974/9/10	1	0	0	0	0	12.1	0	0	0	0	0	0	0	0	1	1	1	N/A	103	3	10.55	2.23	1.87	3.26	5.2	2.57	1.15	106.7	31	5.96	2	1	2
2641	T019	2458	1	68	2008/6/2	1	2008/6/2	1940/11/19	1	0	0	0	0	10.3	0	0	0	0	0	0	0	1	1	2	1	22.4	65	3	16.97	1.87	2.17	1.85	3.01	1.62	0.82	385.3	40	3.01	2	2	1
2462	P015	2299	1	65	2008/6/11	1	2008/6/11	1944/10/1	1	0	0	0	0	9.8	0	0	0	0	0	0	0	1	4	2	1	27.3	95	2	10.33	2.22	2.66	3.36	5.3	2.17	0.71	101.5	44	5.39	2	1	3
2018	L226	1905	2	44	2008/6/12	1	2008/6/12	1967/10/23	1	0	0	0	0	12.1	0	0	0	0	0	0	0	0	1	0	1	15.8	83	2	10.01	1.97	1.27	3.18	4.8	1.12	1.36	865.3	37	4.48	2	1	2
2581	S024	2405	1	56	2008/6/13	1	2008/6/13	1955/9/7	1	0	0	0	0	12.1	0	0	0	0	0	0	0	0	1	0	1	19.3	70	1	10.99	1.79	1.88	3.49	5	0.98	1.46	496.1	32	5.16	2	1	1
3316	Z113	3058	2	63	2008/6/13	1	2008/6/13	1949/2/23	3	0	0	0	0	12.1	0	0	0	0	0	0	0	0	3	0	1	17.6	96	1	9.08	2.12	1.99	2.68	4	1.53	0.9	423.9	42	4.66	2	1	2
2582	S025	2406	2	46	2008/6/17	1	2008/6/17	1962/4/13	2	0	0	0	0	12.1	0	0	0	0	0	0	0	0	1	2	1	19.2	41	1	12.15	1.44	1.33	2.66	3.9	1.08	0.91	398.5	28	3.55	2	1	1
2022	L229	1908	1	65	2008/6/18	1	2008/6/18	1942/7/15	1	0	1	0	0	12.1	0	0	0	0	0	0	0	0	2	0	1	19.5	78	2	5.85	1.72	1.74	1.91	3.8	0.84	1.7	168.8	39	10.38	1	1	1
2021	L228	1907	2	28	2008/6/24	1	2008/6/24	1983/11/6	2	0	0	0	0	12.1	0	0	0	0	0	0	0	0	1	2	1	17.1	82	2	10.11	2.28	1.94	3.08	4.7	1.24	1.18	168	43	4.86	2	1	2
3318	Z115	3061	2	58	2008/6/26	1	2008/6/26	1954/9/2	1	0	0	0	0	12.1	0	0	0	0	0	0	0	0	1	2	1	25.8	86	1	10.12	1.17	2.18	3.41	5.3	2.01	1.06	348.6	37	4.19	1	1	3
1291	D018	1258	1	51	2008/6/27	1	2008/6/27	1956/12/20	2	0	0	0	0	12.1	0	0	0	0	0	0	0	0	4	0	1	18.7	78	2	21.91	1.6	1.68	2.12	3.7	0.39	1.5	603.7	35	2.38	2	1	1
3062	Y052	2833	1	48	2008/6/27	1	2008/6/27	1963/11/19	1	0	0	0	0	12.1	0	0	0	0	0	0	0	1	1	2	1	18.2	67	2	14.82	1.63	0.8	1.92	2.9	1.18	0.69	489.2	37	3.78	2	1	2
2019	L227	1906	2	48	2008/6/30	1	2008/6/30	1962/1/1	2	0	0	0	0	12.1	0	0	0	0	0	0	0	0	1	1	1	17.1	89	2	14.82	1.04	2.63	2.64	5.2	2.51	0.68	681.5	28	2.8	2	1	2
1542	H077	1482	1	36	2008/7/1	1	2008/7/1	1975/12/7	1	0	0	0	0	12.1	0	0	0	0	0	0	0	0	1	0	1	18.2	96	2	10.42	1.55	1.92	3.59	4.41	0.39	1	561.6	30	6.01	2	1	2
1292	D019	1259	1	38	2008/7/3	1	2008/7/3	1971/8/20	1	0	0	0	0	12.1	0	0	0	0	0	0	0	0	1	2	1	17.9	57	2	19.3	1.85	1.98	2.43	3.2	0.95	0.7	438.9	32	2.92	2	1	2
3063	Y053	2834	1	60	2008/7/3	1	2008/7/3	1950/3/30	1	0	1	0	0	12.1	0	0	0	0	0	0	0	0	2	0	1	32.3	68	2	14.69	1.26	2.1	1.06	2.2	1.2	0.65	257	39	3.64	2	1	3
1727	K012	1646	2	20	2008/7/7	1	2008/7/7	1992/8/27	1	0	0	0	0	12.1	0	0	0	0	0	0	0	0	1	2	1	17.1	96	2	11.63	1.33	1.61	2.07	3.3	1.35	0.91	752.9	41	4.43	2	1	2
3064	Y054	2835	2	45	2008/7/7	1	2008/7/7	1963/8/25	2	0	0	0	0	12.1	0	0	0	0	0	0	0	0	1	0	1	17	87	2	9.55	2.36	1.4	2.68	4.85	2.62	1.08	30.2	33	4.72	2	1	2
2031	L236	1916	1	49	2008/7/8	1	2008/7/8	1959/1/1	2	0	0	0	0	12.1	0	0	0	0	0	0	0	0	3	2	1	21.6	80	2	11.55	2.1	2.56	4.06	5.3	1.64	0.8	188.2	27	5.01	2	1	1
2023	L230	1909	1	71	2008/7/8	1	2008/7/8	1940/2/1	1	0	1	0	0	12.1	0	0	0	0	0	0	0	0	2	0	1	21.3	77	2	13.1	1.73	2.45	2.4	3.47	0.95	0.79	406.9	27	4.02	1	2	1
2024	L231	1911	2	52	2008/7/14	1	2008/7/14	1960/2/1	2	0	1	0	0	12.1	0	0	0	0	0	0	0	0	2	2	1	22.5	58	1	8.48	2.34	2.16	3.21	4.8	0.86	1.17	998.4	29	5.25	2	1	1
2027	L233	1913	2	57	2008/7/17	1	2008/7/17	1954/12/19	2	0	0	0	0	12.1	0	0	0	0	0	0	0	0	1	0	1	25	N/A	1	N/A	N/A	N/A	N/A	N/A	N/A	N/A	N/A	N/A	N/A	2	1	3
1293	D020	1261	1	36	2008/7/21	1	2008/7/21	1976/9/26	2	0	0	0	0	12.1	0	0	0	0	0	0	0	0	1	0	1	17.8	60	2	4.72	2.25	2.17	1.33	2.72	0.98	1	78.2	30	15	2	1	2
1543	H078	1483	1	63	2008/7/22	1	2008/7/22	1948/11/25	2	0	1	0	0	12.1	0	0	0	0	0	0	0	0	2	0	1	26.3	100	3	9.75	2.32	2.21	2.7	3.8	1.99	0.86	532.6	40	5.79	2	1	3
3319	Z116	3062	2	29	2008/7/22	1	2008/7/22	1979/1/21	2	0	0	0	0	12.1	0	0	0	0	0	0	0	0	1	0	1	16.7	93	3	10.33	2.01	2.87	2.27	4.8	1.32	2.13	463.7	34	4.71	2	1	2
1361	F022	1321	1	54	2008/7/23	1	2008/7/23	1958/5/8	1	0	0	0	0	12.1	0	0	0	0	0	0	0	0	1	2	1	19.1	76	2	8.43	1.94	1.11	3.69	5.69	1.41	1.24	321.1	24	7.07	2	1	1
2759	W068	2564	1	51	2008/7/23	1	2008/7/23	1956/9/18	2	0	1	0	0	12.1	0	0	0	0	0	0	0	0	2	0	1	23.8	75	3	9.92	1.82	1.2	2.29	2.91	0.52	0.72	448.6	27	5.93	2	1	1
2516	Q017	2347	1	23	2008/7/29	1	2008/7/29	1985/10/10	1	0	0	0	0	1.6	0	0	0	0	0	0	0	0	1	0	1	N/A	N/A	1	N/A	N/A	N/A	N/A	N/A	N/A	N/A	N/A	N/A	N/A	2	1	2
3322	Z118	3064	2	31	2008/7/30	1	2008/7/30	1977/9/10	1	0	0	0	0	12.1	0	0	0	0	0	0	0	0	1	0	1	N/A	N/A	1	N/A	N/A	N/A	N/A	N/A	N/A	N/A	N/A	N/A	N/A	2	1	2
2026	L232	1912	2	66	2008/7/31	1	2008/7/31	1945/10/7	2	0	0	0	0	12.1	0	0	0	0	0	0	0	0	2	0	1	23.8	115	1	7.3	2.35	2.13	3.55	4.61	1.5	0.9	315.7	41	5.95	2	2	1
2761	W069	2565	2	74	2008/8/1	1	2008/8/1	1933/12/22	2	0	1	0	1	12.1	0	0	0	0	0	0	0	1	2	2	1	25.2	77	1	5.89	1.96	1.89	2.66	4.4	1.42	0.97	481.5	29	7.44	1	2	3
2028	L234	1914	1	72	2008/8/5	1	2008/8/5	1939/12/1	1	0	0	0	0	12.1	0	0	0	0	0	0	0	1	2	0	1	22.7	86	2	8.78	2.31	1.45	2.16	3.5	1.16	0.9	93.2	30	6.36	2	2	1
3321	Z117	3063	2	39	2008/8/5	1	2008/8/5	1973/7/30	2	0	0	0	0	12.1	0	0	0	0	0	0	0	0	1	0	1	19.9	52	2	20.44	2.26	1.98	2.87	4.6	1.46	1.09	320.6	37	2.02	2	1	1
2108	L298	1985	2	79	2009/7/21	2	2009/7/21	1931/2/16	1	0	1	0	0	7.9	1	1	0	0	0	0	0	0	2	0	1	16.9	67	1	9.15	2.08	1.62	1.32	3.33	1.51	1.22	1176.6	40	4.42	1	2	2
1294	D021	1262	1	57	2008/8/11	1	2008/8/11	1955/9/9	1	0	1	0	0	12.1	0	0	0	0	0	0	0	0	2	2	1	20.7	80	2	13.26	1.95	2	2	3.5	1.32	0.8	67.1	25	4.15	2	1	1
1924	L150	1822	1	63	2007/4/11	1	2007/4/11	1944/9/1	1	1	0	0	0	2.2	1	0	1	0	0	0	1	0	4	2	1	N/A	84	2	6.58	2.41	2.06	4.22	5.97	0.71	1.2	199.7	46.1	9.11	2	1	2
1544	H079	1484	2	32	2008/8/21	1	2008/8/21	1978/12/23	1	0	0	0	0	12.1	0	0	0	0	0	0	0	1	1	2	1	22.7	72	2	11.58	2.01	2.5	3.11	5.24	0.72	1.32	655.5	30	4.04	2	1	1
1546	H080	1485	2	64	2008/8/25	1	2008/8/25	1946/10/1	2	0	0	0	0	12.1	0	0	0	0	0	0	0	0	3	2	1	24.4	73	2	16.19	2.42	2.05	2.36	4	1.41	0.98	343.5	37	2.39	2	1	3
2029	L235	1915	2	56	2008/8/25	1	2008/8/25	1955/10/30	2	0	1	0	0	12.1	0	0	0	0	0	0	0	0	3	0	1	25.9	70	2	12.33	2.51	2.78	1.58	5.98	6.59	1.08	108.8	40	3.36	2	1	3
1118	C089	1105	1	33	2008/8/26	1	2008/8/26	1974/9/2	1	0	0	0	0	12.1	0	0	0	0	0	0	0	0	1	0	1	26.3	121	2	9.31	2.26	2.02	3.41	5.5	1.48	0.95	450.7	42	6.97	2	1	3
2033	L238	1918	1	45	2008/8/26	1	2008/8/26	1964/10/19	1	0	0	0	0	12.1	0	0	0	0	0	0	0	0	1	0	1	20	98	2	9.27	1.67	3.24	3.04	5.4	1.96	0.86	275.8	35	6.57	2	1	1
1096	C071	1085	1	58	2007/10/16	1	2007/10/16	1950/5/3	1	0	1	0	0	8	1	1	0	0	0	0	0	1	1	0	1	20.6	99	1	10.92	1.96	2	3.4	N/A	N/A	N/A	412	19	5.17	2	1	1
2927	X051	2713	1	69	2008/8/26	1	2008/8/26	1938/9/10	1	0	1	0	0	12.1	0	0	0	0	0	0	0	0	2	2	1	25.2	128	1	4.94	1.98	1.75	4.39	6.7	1.48	1.39	119.3	27	12.45	2	2	3
2032	L237	1917	1	33	2008/8/27	1	2008/8/27	1978/11/1	1	0	0	0	0	12.1	0	0	0	0	0	0	0	0	1	0	1	19.7	111	2	6.9	2.51	2.17	3.3	5.05	1.85	1.07	112.1	36	9.84	2	1	1
2034	L239	1919	2	57	2008/8/27	1	2008/8/27	1955/5/5	1	0	1	0	0	12.1	0	0	0	0	0	0	0	0	4	0	1	17.5	N/A	1	N/A	N/A	N/A	N/A	N/A	N/A	N/A	N/A	N/A	N/A	2	1	2
2036	L240	1921	1	48	2008/8/27	1	2008/8/27	1964/6/23	1	0	1	0	0	12.1	0	0	0	0	0	0	0	0	2	2	1	32.3	80.8	2	11.74	1.14	2.27	3.55	5.81	2.63	0.8	321.4	41	4.94	2	1	3
1547	H081	1486	2	60	2008/8/28	1	2008/8/28	1952/5/1	1	0	0	0	0	12.1	0	0	0	0	0	0	0	1	1	2	1	22.8	85	1	10.47	2.16	1.59	2.21	3.73	1.16	0.78	374.9	38	4	2	1	1
1119	C090	1106	2	64	2008/8/29	1	2008/8/29	1944/4/5	2	0	0	0	0	12.1	0	0	0	0	0	0	0	0	4	2	1	15.7	74	1	9.31	2.16	1.87	1.77	3.3	0.71	1.07	886.9	36	4.52	2	1	2
2762	W070	2566	2	62	2008/8/29	1	2008/8/29	1946/2/6	1	0	1	0	0	12.1	0	0	0	0	0	0	0	0	2	2	1	26	76	2	6.85	1.94	1.71	4.25	7.1	1.36	1.16	201.7	16	6.48	2	1	3
2928	X052	2714	1	71	2008/9/1	1	2008/9/1	1939/10/1	1	0	0	0	0	12.1	0	0	0	0	0	0	0	1	2	2	1	N/A	N/A	1	N/A	N/A	N/A	N/A	N/A	N/A	N/A	N/A	N/A	N/A	2	2	2
1548	H082	1487	2	75	2008/9/2	1	2008/9/2	1937/6/9	2	0	1	0	0	12.1	0	0	0	0	0	0	0	1	2	0	1	23	96	1	9.65	1.77	1.77	3.54	5.2	1.16	1.26	794.7	26	4.2	2	2	1
2642	T020	2459	2	82	2008/9/2	1	2008/9/2	1926/10/1	2	0	0	0	0	1.1	0	0	0	0	0	0	0	0	4	0	1	N/A	N/A	1	N/A	N/A	N/A	N/A	N/A	N/A	N/A	N/A	N/A	N/A	2	2	2
1362	F023	1322	1	52	2008/9/3	1	2008/9/3	1957/3/19	1	0	0	0	0	6.7	0	0	0	0	0	1	0	1	1	0	1	21.8	80	3	10.98	1.91	2.27	2.41	4.7	1.61	0.97	1526.8	39	5.25	2	1	1
1728	K013	1647	1	63	2008/9/3	1	2008/9/3	1948/11/1	1	0	1	0	0	12.1	0	0	0	0	0	0	0	0	2	0	1	19.8	98	2	7.73	2.08	1.74	2.05	3.74	1.75	0.8	302.7	35	7.58	2	1	1
1578	H106	1514	1	58	2009/11/13	2	2009/11/13	1952/7/31	2	0	1	0	0	10	1	1	0	0	0	0	0	0	2	0	1	24.2	54	2	12.88	1.6	3.14	2.79	3.94	0.69	0.98	402	29	4.27	2	1	3
2464	P017	2302	2	44	2008/9/9	1	2008/9/9	1964/6/1	2	0	0	0	0	1.6	0	0	0	0	0	1	0	0	1	2	1	19.2	63	2	15.27	2.37	2.65	4.88	7.01	1.67	0.95	276.4	41.6	2.75	2	1	1
3336	Z129	3076	1	65	2008/9/10	1	2008/9/10	1946/1/28	1	0	0	0	0	12.1	0	0	0	0	0	0	0	0	1	0	1	N/A	N/A	1	N/A	N/A	N/A	N/A	N/A	N/A	N/A	N/A	N/A	N/A	2	1	2
2763	W071	2567	1	42	2008/9/11	1	2008/9/11	1968/10/12	1	0	0	0	0	12.1	0	0	0	0	0	0	0	1	1	0	1	21.3	53	3	12.09	1.87	2.6	0.96	2.3	0.55	0.9	259.6	41	4.91	2	1	1
3324	Z120	3066	1	74	2008/9/11	1	2008/9/11	1934/9/30	3	0	1	0	1	2.6	0	0	0	0	0	0	0	1	2	2	1	22.5	76	3	6.84	2.06	1.67	3.09	4.82	1.3	1.34	412	29	8.44	1	2	1
1549	H083	1488	1	28	2008/9/17	1	2008/9/17	1981/5/20	1	0	0	0	0	5.6	0	0	0	0	0	1	0	0	1	0	1	20.7	71	3	13.67	1.85	1.89	2.36	3.96	1	1	544.7	39	4.62	2	1	1
3326	Z121	3067	1	44	2008/9/23	1	2008/9/23	1965/9/1	2	0	0	0	0	9	0	0	0	0	0	1	0	0	1	2	1	19	71	3	16.77	1.98	2.39	2.48	4.46	0.73	1.23	173.6	37.6	3.33	2	1	1
3327	Z122	3068	1	42	2008/10/9	1	2008/10/9	1966/1/27	2	0	1	0	0	12.1	0	0	0	0	0	0	0	0	2	0	1	23.2	91	2	10.27	1.91	1.65	2.35	6.3	4.81	1.09	261.4	38	5.92	2	1	1
2037	L241	1922	2	52	2008/10/10	1	2008/10/10	1959/10/3	1	0	0	0	0	12.1	0	0	0	0	0	0	0	0	1	2	1	16.1	72	2	13.04	1.96	2.58	2.53	4.4	2.09	0.75	300.3	39	3.19	2	1	2
2764	W072	2568	1	64	2008/10/13	1	2008/10/13	1947/10/20	1	0	0	0	0	12.1	0	0	0	0	0	0	0	0	1	2	1	23.6	88	3	9.63	2.14	1.4	2.31	3.6	1.01	0.73	88.48	33	5.86	2	1	1
3066	Y055	2836	2	52	2008/10/13	1	2008/10/13	1960/9/29	2	0	0	0	0	12.1	0	0	0	0	0	0	0	0	1	2	1	21.5	59	2	11.92	2.06	2.38	2.34	4.33	1.04	1.31	271.9	32	3.54	2	1	1
3067	Y056	2837	1	46	2008/10/15	1	2008/10/15	1963/6/22	1	0	0	0	0	12.1	0	0	0	0	0	0	0	0	1	2	1	23.2	53	2	20	2.23	2.32	1.51	3.31	0.69	1.2	378.9	38	2.7	2	1	1
1122	C092	1108	2	60	2008/10/16	1	2008/10/16	1950/2/1	1	0	1	0	0	12.1	0	0	0	0	0	0	0	0	2	0	1	26.1	106	1	6.61	2.51	1.6	5.74	13.1	7.27	1.22	152	35	6.8	2	1	3
2038	L242	1923	1	74	2008/10/16	1	2008/10/16	1937/10/24	1	0	0	0	0	12.1	0	0	0	0	0	0	0	0	4	0	1	13.8	65	2	7.62	2.1	2	1.86	3.3	1.02	1.05	436	27	7.45	2	2	2
2929	X053	2715	1	42	2008/10/16	1	2008/10/16	1969/5/24	1	0	0	0	0	12.1	0	0	0	0	0	0	0	0	1	2	1	21	60	3	8.3	1.98	1.86	3.26	5.3	1.42	0.91	445.3	29	7.57	2	1	1
1123	C093	1109	1	27	2008/10/20	1	2008/10/20	1981/10/18	2	0	0	0	0	12.1	0	0	0	0	0	0	0	0	1	2	1	19.2	70	2	21.75	1.62	1.87	3.22	5.23	1.48	1.07	428.8	36	2.73	2	1	1
3329	Z124	3071	1	84	2008/10/22	1	2008/10/22	1928/6/9	3	0	0	0	0	12.1	0	0	0	0	0	0	0	0	3	1	1	20.5	69	1	10.78	2.34	1.78	1.47	3	1.34	0.86	281.5	39	4.87	2	2	1
2041	L244	1925	2	66	2008/10/23	1	2008/10/23	1946/6/1	2	0	1	0	0	12.1	0	0	0	0	0	0	0	0	2	0	1	25.2	65	1	7	1.96	1.69	2.1	4.1	1.22	0.86	285.2	30	6.24	2	2	3
2517	Q018	2348	1	35	2008/10/23	1	2008/10/23	1973/10/18	2	0	1	0	0	12.1	0	0	0	0	0	0	0	0	1	2	1	N/A	N/A	1	N/A	N/A	N/A	N/A	N/A	N/A	N/A	N/A	N/A	N/A	2	1	2
3332	Z126	3073	2	83	2008/10/23	1	2008/10/23	1929/2/11	2	0	0	0	0	12.1	0	0	0	0	0	0	0	0	1	0	1	18.8	71	1	10.34	1.64	2.42	3.88	5.86	1.2	1.59	292.7	32	3.8	2	2	1
1551	H084	1489	1	30	2008/10/24	1	2008/10/24	1978/5/1	1	0	0	0	0	12.1	0	0	0	0	0	0	0	0	1	0	1	22	94	2	13.8	2.01	1.92	3.07	5.2	1.58	1.33	185.9	34	4.51	2	1	1
2766	W073	2569	1	46	2008/10/24	1	2008/10/24	1962/11/25	1	0	0	0	0	0.8	0	0	0	0	0	0	0	0	1	2	1	N/A	N/A	1	N/A	N/A	N/A	N/A	N/A	N/A	N/A	N/A	N/A	N/A	2	1	2
3328	Z123	3069	1	33	2008/10/27	1	2008/10/27	1978/10/28	1	0	0	0	0	12.1	0	0	0	0	0	0	0	0	1	0	1	17	86	2	5.96	2.39	2.34	2.13	3.9	0.5	1.45	152.5	39	11.65	2	1	2
2583	S026	2407	1	73	2008/10/28	1	2008/10/28	1939/1/27	1	0	1	0	0	12.1	0	0	0	0	0	0	0	0	2	2	1	28.6	101	2	7.9	2.16	1.72	2.74	4.8	1.56	1.1	64.4	41	7.17	2	2	3
2039	L243	1924	1	45	2008/10/30	1	2008/10/30	1966/5/12	1	0	0	0	0	12.1	0	0	0	0	0	0	0	1	1	2	1	23.5	55	2	9.17	1.85	1.3	1.44	3.02	1.51	0.67	68.4	27	6.65	2	1	1
2043	L246	1927	2	65	2008/10/30	1	2008/10/30	1946/8/1	1	0	1	0	0	12.1	0	0	0	0	0	0	0	1	2	0	1	22.4	68	1	10.77	2.34	2.31	1.93	5.62	5.69	0.57	215.5	40	3.81	1	1	1
2042	L245	1926	2	31	2008/10/31	1	2008/10/31	1980/5/10	2	0	0	0	0	12.1	0	0	0	0	0	0	0	0	1	0	1	27.1	94	3	12.44	2.09	2.94	3.44	10.04	3.37	0.72	276.5	34	3.75	2	1	3
3333	Z127	3074	1	35	2008/10/31	1	2008/10/31	1975/7/21	2	0	1	0	0	12.1	0	0	0	0	0	0	0	0	1	0	1	N/A	N/A	1	N/A	N/A	N/A	N/A	N/A	N/A	N/A	N/A	N/A	N/A	2	1	2
3331	Z125	3072	1	40	2008/10/31	1	2008/10/31	1972/5/1	2	1	1	0	0	12.1	0	0	0	0	0	0	0	0	2	2	1	22.3	51	2	12.51	1.84	1.01	4.83	7.4	1.77	1	372.6	26	4.76	2	1	1
1127	C096	1113	2	37	2008/11/4	1	2008/11/4	1975/2/2	2	0	0	0	0	12.1	0	0	0	0	0	0	0	0	1	2	1	17	94	2	15.79	1.31	0.87	2.94	5.12	1.43	1.43	297.2	32	2.75	2	1	2
1552	H085	1491	1	71	2008/11/4	1	2008/11/4	1940/12/1	1	0	1	0	0	12.1	0	0	0	0	0	0	0	1	2	2	1	24.6	68	2	4.73	2.05	1.42	2.02	3.5	1.07	0.67	54.9	30	13.03	2	2	3
2047	L249	1931	2	36	2008/11/5	1	2008/11/5	1972/10/12	2	0	0	0	0	12.1	0	0	0	0	0	0	0	1	1	0	1	19.5	55	2	13.04	1.57	2.37	2.1	3.61	0.65	1.12	638.8	39	3.44	2	1	1
1296	D022	1263	2	76	2008/11/6	1	2008/11/6	1935/12/17	1	0	0	0	0	12.1	0	0	0	0	0	0	0	0	1	0	1	20.7	88	1	3.95	1.84	1.45	2.7	4.9	0.59	1.5	123.5	28	11.75	2	2	1
1124	C094	1111	1	50	2008/11/10	1	2008/11/10	1960/5/1	1	0	1	0	0	12.1	0	0	0	0	0	0	0	0	2	0	1	19.9	125	1	7.52	1.82	1.81	2	4	0.43	1.49	370.4	33	8.19	2	1	1
3337	Z130	3077	1	81	2008/11/10	1	2008/11/10	1927/1/1	3	0	0	0	0	12.1	0	0	0	0	0	0	0	0	1	2	1	27.9	105	1	4.11	1.92	0.75	8.98	11.34	1.23	1.03	11.1	15.1	14.93	2	2	3
3069	Y058	2839	1	64	2008/11/11	1	2008/11/11	1944/10/7	1	0	0	0	0	1.2	0	0	0	0	0	0	0	0	1	0	1	N/A	N/A	1	N/A	N/A	N/A	N/A	N/A	N/A	N/A	N/A	N/A	N/A	2	1	2
1126	C095	1112	2	33	2008/11/12	1	2008/11/12	1975/10/18	2	0	1	0	0	1.2	0	0	0	0	0	0	0	0	2	2	1	N/A	N/A	1	N/A	N/A	N/A	N/A	N/A	N/A	N/A	N/A	N/A	N/A	2	1	2
2466	P018	2303	2	54	2008/11/12	1	2008/11/12	1957/10/29	1	0	0	0	0	12.1	0	0	0	0	0	0	0	0	1	0	1	18.6	63	2	10.34	2.06	1.76	1.82	3.73	1.04	1.27	599.5	33	4.14	2	1	1
1553	H086	1492	1	35	2008/11/18	1	2008/11/18	1974/4/15	1	0	0	0	0	3.1	0	0	0	0	0	1	0	0	1	2	1	24.2	67	3	20.18	2.14	2.24	3.81	5.51	1.73	0.84	179.5	37	2.82	2	1	3
1554	H087	1493	1	26	2008/11/24	1	2008/11/24	1983/4/16	2	0	0	0	0	6.1	0	0	0	0	0	1	0	0	1	1	1	19.9	73	2	12.4	1.82	2.24	2.39	4.5	1.14	1.5	227.5	37	5.25	2	1	1
2767	W074	2571	2	79	2008/11/24	1	2008/11/24	1933/6/18	1	0	0	0	0	12.1	0	0	0	0	0	0	0	0	1	2	1	25.5	79	1	12.33	2.27	2.29	3.19	4.8	1.56	0.81	332.9	39	3.13	2	2	3
2931	X054	2716	1	46	2008/11/24	1	2008/11/24	1962/10/1	1	0	1	0	0	12.1	0	0	0	0	0	0	0	0	2	0	1	24	79	3	7.82	1.88	1.59	2.32	4.5	0.86	1.46	324.9	27	7.97	2	1	1
1556	H088	1494	2	45	2008/11/25	1	2008/11/25	1963/3/2	2	0	1	0	0	12.1	0	0	0	0	0	0	0	0	2	0	1	32.4	76.9	2	8.61	1.94	1.8	3.26	5.38	1.57	1.55	294.3	26	5.31	2	1	3
2048	L250	1932	2	38	2008/11/25	1	2008/11/25	1973/3/7	1	0	0	0	0	12.1	0	0	0	0	0	0	0	0	1	0	1	22.1	118	2	11.44	1.95	2.97	3.15	5.1	0.74	1.52	396.7	38	3.96	2	1	1
3068	Y057	2838	1	45	2008/11/25	1	2008/11/25	1966/4/20	1	0	0	0	0	12.1	0	0	0	0	0	0	0	0	1	2	1	20.3	80	3	13.27	1.73	2.54	1.96	3.1	1.61	0.76	508.3	24	4.35	2	1	1
2044	L247	1928	2	36	2008/11/27	1	2008/11/27	1976/1/1	2	0	0	0	0	12.1	0	0	0	0	0	0	0	0	1	2	1	22.3	95	2	10.96	2.23	2.17	2.31	4.5	1.46	1.35	125.6	39	4.21	2	1	1
2413	M022	2256	1	25	2008/11/27	1	2008/11/27	1987/1/13	1	0	0	0	0	12.1	0	0	0	0	0	0	0	0	1	0	1	20.5	61	2	11.71	2.16	2.28	2.37	3.83	1.06	0.72	368.6	32.7	5.66	2	1	1
1729	K014	1648	1	55	2008/11/28	1	2008/11/28	1957/7/27	1	0	1	0	0	12.1	0	0	0	0	0	0	0	0	2	0	1	21.8	79	2	10.68	2.07	1.63	2.46	5	0.96	1.57	214.6	38	5.36	2	1	1
2046	L248	1929	1	52	2008/11/28	1	2008/11/28	1956/4/12	1	0	0	0	0	12.1	0	0	0	0	0	0	0	0	1	2	1	18.3	59	2	5.73	1.95	1.14	2.44	3.8	0.91	0.92	178	36	11.11	2	1	2
2643	T021	2461	1	46	2008/12/1	1	2008/12/1	1963/1/7	1	0	0	0	0	12.1	0	0	0	0	0	0	0	0	1	0	1	24.5	67	3	18.55	2.1	1.91	2.45	4.1	0.67	1.09	440.3	37	2.94	2	1	3
2768	W075	2572	2	36	2008/12/2	1	2008/12/2	1973/10/1	2	0	0	0	0	3.9	0	0	0	0	0	1	0	0	1	2	1	19	74.2	2	9.16	2.4	1.25	1.79	4.1	1.32	1.5	76.9	40.3	5.17	2	1	1
3334	Z128	3075	1	53	2008/12/4	1	2008/12/4	1955/3/16	1	0	1	0	0	12.1	0	0	0	0	0	0	0	0	3	2	1	22.4	91	1	7.33	2.01	1.34	2.02	3.9	2.1	1.03	195.8	32	8.34	2	1	1
2152	L333	2024	1	72	2009/12/25	2	2009/12/25	1937/10/18	3	0	1	0	1	1.3	1	1	0	0	0	0	0	1	1	2	1	26	94	2	7.18	2	1.46	3.06	4.9	1.02	1.03	693.3	35	8.02	2	2	3
2049	L251	1933	1	74	2008/12/10	1	2008/12/10	1938/7/1	1	0	1	0	0	12.1	0	0	0	0	0	0	0	0	2	0	1	22.8	86	3	11.05	2.23	1.9	3.38	4.6	1.27	0.56	227.9	38	4.85	2	2	1
3072	Y060	2842	1	28	2008/12/10	1	2008/12/10	1983/12/8	1	0	0	0	0	12.1	0	0	0	0	0	0	0	0	1	2	1	20.8	50	3	24.83	1.54	2.93	2.35	3.8	0.96	0.85	547.4	37	2.32	2	1	1
2414	M023	2257	1	39	2008/12/11	1	2008/12/11	1970/1/1	1	0	0	0	0	3.9	0	0	0	0	0	1	0	0	1	0	1	21.6	87.7	3	5.77	2.4	1.03	1.49	3.48	1	1.25	262.5	39.6	11.7	2	1	1
2163	L342	2034	1	80	2010/1/13	2	2010/1/13	1930/4/23	1	0	0	0	0	5.3	1	1	0	0	0	0	0	0	1	2	1	19.9	90	2	3.76	2.18	1.76	1.39	3.11	1.58	0.81	295.4	32	16.6	2	2	1
2054	L255	1937	1	46	2008/12/12	1	2008/12/12	1965/12/7	1	0	1	0	0	12.1	0	0	0	0	0	0	0	0	4	0	1	21.1	71	2	10.2	2.07	2.33	2.23	6.52	4.49	0.89	257.9	40	5.86	2	1	1
2468	P020	2305	2	60	2008/12/12	1	2008/12/12	1950/1/1	2	0	1	0	0	12.1	0	0	0	0	0	0	0	0	2	2	1	24.4	102	2	7.04	2.11	1.62	2.4	5.72	5.43	0.9	355.2	32	6.33	2	1	3
2644	T022	2462	1	63	2008/12/12	1	2008/12/12	1949/7/31	2	0	0	0	0	12.1	0	0	0	0	0	0	0	0	1	2	1	25.7	85	2	10.21	1.49	1.65	2.57	4	0.79	1.16	682.8	31	5.49	2	1	3
1697	J013	1619	2	28	2008/12/15	1	2008/12/15	1979/12/19	3	0	0	0	0	12.1	0	0	0	0	0	0	0	0	1	2	1	22.2	84	3	11.74	1.66	1.9	2.83	4.4	0.88	1.2	515.9	29	4.09	2	1	1
1696	J012	1618	1	36	2008/12/15	1	2008/12/15	1976/5/8	1	0	0	0	0	12.1	0	0	0	0	0	0	0	0	1	2	1	19.9	65	3	22.18	2.18	2.67	2.31	3.6	1.27	0.86	380.8	33	2.51	2	1	1
3339	Z132	3079	1	54	2008/12/15	1	2008/12/15	1955/11/16	2	0	0	0	0	12.1	0	0	0	0	0	0	0	0	1	1	1	19.8	101	2	7.3	2.47	2.1	1.63	2.8	1.26	0.72	949.1	35	8.35	1	1	1
3341	Z133	3081	2	78	2008/12/16	1	2008/12/16	1934/1/1	2	0	1	0	0	12.1	0	0	0	0	0	0	0	0	2	0	1	24.9	73	1	9.91	1.85	1.96	1.85	3.12	1.03	1	230.6	33	4.04	2	2	3
1417	G023	1371	2	71	2008/12/17	1	2008/12/17	1940/1/1	1	0	0	0	0	12.1	0	0	0	0	0	0	0	1	3	2	1	17.7	87	1	7.9	1.75	1.55	4.06	6.4	1.95	1.15	455	32	5.35	2	2	2
2933	X056	2718	1	36	2008/12/17	1	2008/12/17	1976/6/19	1	0	0	0	0	12.1	0	0	0	0	0	0	0	0	1	2	1	18.7	89	3	13.11	1.38	3.14	2.29	3.8	1.62	0.87	700.9	37	4.61	2	1	1
2932	X055	2717	2	36	2008/12/17	1	2008/12/17	1974/1/1	2	0	0	0	0	12.1	0	0	0	0	0	0	0	0	1	0	1	20.8	62	2	12.97	1.72	2.02	2.47	4.4	1.37	1.3	623.5	38	3.46	2	1	1
3338	Z131	3078	1	62	2008/12/17	1	2008/12/17	1950/6/4	2	0	1	0	0	12.1	0	0	0	0	0	0	0	0	2	2	1	19.7	89	1	4.97	2.2	1.05	2.75	3.95	0.97	0.66	272.4	35	12.66	2	1	1
2052	L253	1935	1	46	2008/12/18	1	2008/12/18	1966/1/9	1	0	0	0	0	12.1	0	0	0	0	0	0	0	0	1	2	1	20.3	82	2	9.21	1.96	1.21	2.7	4.5	1.54	1.22	219.3	37	6.6	2	1	1
2057	L257	1939	1	32	2008/12/18	1	2008/12/18	1979/12/25	1	0	0	0	0	12.1	0	0	0	0	0	0	0	0	1	0	1	20.1	90	2	12.32	2.12	2.41	2.2	3.4	1.66	0.68	197	38	5.08	2	1	1
2584	S027	2408	2	55	2008/12/19	1	2008/12/19	1957/5/15	1	0	0	0	0	12.1	0	0	0	0	0	0	0	1	4	1	1	20	88	2	10.25	2.06	1.16	2.86	6.5	4.72	0.59	148	30	4.17	1	1	1
2053	L254	1936	1	51	2008/12/22	1	2008/12/22	1958/8/24	1	0	0	0	0	10.5	0	0	0	0	0	1	0	0	1	2	1	22.9	51	2	16.13	1.82	2.42	2.25	3.4	1.02	0.78	825.6	38	3.38	2	1	1
3071	Y059	2841	2	38	2008/12/22	1	2008/12/22	1970/10/13	1	0	0	0	0	2.1	0	0	0	0	0	1	0	0	1	0	1	20.5	86	3	14.13	2.22	1.44	3.23	5.9	1.02	2	125.2	36	3.1	2	1	1
3074	Y062	2844	1	62	2008/12/22	1	2008/12/22	1949/5/14	2	0	1	0	0	12.1	0	0	0	0	0	0	0	1	1	0	1	22.7	94	2	10.47	1.99	1.39	5.18	8.1	2.85	0.76	262.1	34	5.35	2	1	1
1297	D023	1264	2	58	2008/12/23	1	2008/12/23	1950/9/1	1	0	0	0	0	12.1	0	0	0	0	0	0	0	0	1	0	1	20.8	53	1	12.76	1.77	1.79	4.04	6	1.75	1.29	1666	38	3.2	2	1	1
3073	Y061	2843	1	75	2008/12/23	1	2008/12/23	1936/9/7	1	0	0	0	0	12.1	0	0	0	0	0	0	0	1	3	2	1	21	67	1	10.36	1.86	2.43	2.44	4	0.66	1.43	625.2	34	5.21	2	2	1
3342	Z134	3082	1	46	2008/12/23	1	2008/12/23	1964/12/1	2	0	0	0	0	12.1	0	0	0	0	0	0	0	0	1	0	1	21.9	106	2	9.16	2.31	2.15	3.63	5.73	2.24	0.99	164.8	40	6.63	2	1	1
1557	H089	1495	2	50	2008/12/24	1	2008/12/24	1962/6/1	1	0	0	0	0	12.1	0	0	0	0	0	0	0	0	1	0	1	18.5	77	1	10.35	2.09	2	2.43	5.18	1.94	1.48	421.9	34	4.2	2	1	1
2056	L256	1938	1	26	2008/12/24	1	2008/12/24	1983/8/20	1	0	0	0	0	9	0	0	0	0	0	1	0	0	1	2	1	27	75	2	20.01	2.15	2.94	1.55	3	1.3	0.83	328.7	37	3.02	2	1	3
2058	L258	1941	1	51	2008/12/25	1	2008/12/25	1957/5/18	1	0	0	0	0	12.1	0	0	0	0	0	0	0	0	1	2	1	24.6	81	2	24.36	1.6	4.18	1.95	3.82	2.47	1.09	265.4	33	2.1	2	1	3
2772	W078	2575	1	53	2008/12/25	1	2008/12/25	1957/10/18	1	0	0	0	0	12.1	0	0	0	0	0	0	0	1	4	2	1	19.2	61	1	17.88	1.31	1.33	1.59	2.84	1.29	0.74	495.9	39	2.98	2	1	1
2771	W077	2574	2	45	2008/12/25	1	2008/12/25	1963/10/4	1	0	0	0	0	12.1	0	0	0	0	0	0	0	0	1	0	1	19.2	N/A	1	N/A	N/A	N/A	N/A	N/A	N/A	N/A	N/A	N/A	N/A	2	1	1
3344	Z136	3084	2	62	2008/12/29	1	2008/12/29	1948/12/3	2	0	0	0	0	12.1	0	0	0	0	0	0	0	0	1	2	1	17.2	76	1	12.09	2.06	1.69	2.88	5.2	1.24	1.64	430.9	39	3.36	2	1	2
2773	W079	2576	1	33	2008/12/30	1	2008/12/30	1976/4/1	1	0	0	0	0	4.2	0	0	0	0	0	1	0	0	1	0	1	25.1	64	1	13.35	2.1	2.01	2.8	3.94	1.13	0.82	366.7	29.3	4.6	2	1	3
1298	D024	1265	1	77	2008/12/31	1	2008/12/31	1934/5/26	1	0	0	0	0	12.1	0	0	0	0	0	0	0	0	3	0	1	27.9	72	2	7.96	2.13	1.24	1.87	6.93	3.69	0.96	72.3	36.3	7.03	1	2	3
2059	L259	1942	1	75	2009/1/4	2	2009/1/4	1936/10/5	3	0	0	0	0	12.1	0	0	0	0	0	0	0	0	3	2	1	24.2	88	3	11.38	2.08	1.9	2.2	3.3	0.49	1.25	431.1	36	4.68	2	2	3
1698	J014	1621	2	33	2009/1/5	2	2009/1/5	1977/11/17	2	0	0	0	0	12.1	0	0	0	0	0	0	0	0	1	0	1	18.8	68	2	8.8	1.74	2.14	2.96	5.1	0.67	1.72	997.6	42	5.52	2	1	1
2061	L260	1943	2	38	2009/1/5	2	2009/1/5	1974/6/28	2	0	0	0	0	12.1	0	0	0	0	0	0	0	0	1	0	1	18.8	66	2	8.51	2.03	1.75	1.57	3.3	0.83	1.56	287.4	36	5.58	2	1	1
1968	L186	1861	1	65	2007/12/19	1	2007/12/19	1943/8/23	1	0	0	0	0	9.9	1	0	0	1	0	0	1	0	4	2	1	N/A	59	1	8.09	2.1	1.83	1.84	3.06	1.13	0.73	412	35.4	7.14	2	1	2
2944	X065	2728	2	25	2009/1/6	2	2009/1/6	1983/7/21	2	0	1	0	0	12.1	0	0	0	0	0	0	0	0	1	2	1	19.9	N/A	1	N/A	N/A	N/A	N/A	N/A	N/A	N/A	N/A	N/A	N/A	2	1	1
2063	L262	1945	1	53	2009/1/7	2	2009/1/7	1955/10/16	2	0	0	0	0	12.1	0	0	0	0	0	0	0	0	3	0	1	25.5	N/A	1	N/A	N/A	N/A	N/A	N/A	N/A	N/A	N/A	N/A	N/A	2	1	3
3396	Z177	3129	2	64	2010/1/20	2	2010/1/20	1946/7/17	1	0	0	0	0	4.2	1	1	0	0	0	0	0	1	1	1	1	20.3	74	2	8.37	2.59	2.04	1.97	3.9	1.36	0.9	67.5	30	5.11	2	1	1
1558	H090	1496	1	35	2009/1/13	2	2009/1/13	1975/4/8	2	0	0	0	0	9.1	0	0	0	0	0	1	0	0	1	2	1	N/A	65	1	17.36	1.46	3.03	3.39	4.78	0.56	1.12	714.9	36.5	3.35	2	1	2
2647	T024	2464	2	54	2009/1/13	2	2009/1/13	1957/10/19	1	0	0	0	0	12.1	0	0	0	0	0	0	0	0	1	2	1	21.1	49	3	11.21	1.82	1.42	2.95	4.7	0.99	1.53	453.3	37	3.78	2	1	1
1128	C097	1114	2	43	2009/1/14	2	2009/1/14	1965/9/15	2	0	0	0	0	12.1	0	0	0	0	0	0	0	0	1	0	1	21.9	78	2	13.05	1.54	2.5	2.53	3.8	0.86	1.16	1004.3	34	3.32	2	1	1
2062	L261	1944	1	37	2009/1/15	2	2009/1/15	1972/3/23	1	0	0	0	0	4.5	0	0	0	0	0	1	0	1	1	2	1	25.1	63	3	11.44	2.04	2.27	2.8	4.17	1.71	0.86	396.3	36.3	5.37	2	1	3
1363	F024	1323	1	60	2009/1/21	2	2009/1/21	1952/6/1	1	0	1	0	0	12.1	0	0	0	0	0	0	0	0	2	2	1	24.7	77	1	6.24	1.86	1.39	2.35	4	1.47	0.83	177.1	33	9.78	2	1	3
2064	L263	1946	2	56	2009/1/21	2	2009/1/21	1954/6/1	1	0	1	0	0	12.1	0	0	0	0	0	0	0	0	2	2	1	29.3	84	1	3.36	2.19	1.57	1.83	3.6	1.31	1.3	43.4	28	15.05	1	1	3
1131	C099	1116	2	36	2009/1/22	2	2009/1/22	1975/6/2	2	0	0	0	0	12.1	0	0	0	0	0	0	0	0	1	0	1	31.2	60	2	10	1.87	1.92	1.69	2.9	0.85	0.95	632.1	38	4.68	2	1	3
1299	D025	1266	1	31	2009/1/23	2	2009/1/23	1979/8/4	1	0	0	0	0	12.1	0	0	0	0	0	0	0	0	1	2	1	30.4	111	2	9.9	2.23	1.64	5.39	7.3	2.33	0.94	147	35	6.57	2	1	3
2774	W080	2577	1	74	2009/2/1	2	2009/2/1	1936/9/5	1	0	1	0	0	12.1	0	0	0	0	0	0	0	0	2	2	1	18	33.6	2	3.36	2.11	1.16	1.57	3.43	1.76	1.03	170.3	28	19.17	1	2	2
3347	Z138	3086	2	31	2009/2/1	2	2009/2/1	1979/7/14	2	0	0	0	0	12.1	0	0	0	0	0	0	0	0	1	2	1	17.5	53	3	12.35	2.17	1.29	3.32	5.52	2.7	1.1	181.6	35	3.78	2	1	2
2523	Q023	2354	2	48	2010/1/26	2	2010/1/26	1962/2/25	2	0	1	0	0	5.7	1	1	0	0	0	0	0	1	1	2	1	23.7	102	1	6.24	2.04	2.54	2.1	3.2	1.06	0.72	154.6	26	7.6	2	1	1
1731	K015	1649	1	32	2009/2/3	2	2009/2/3	1979/11/10	1	0	0	0	0	12.1	0	0	0	0	0	0	0	0	3	2	1	18.4	N/A	1	N/A	N/A	N/A	N/A	N/A	N/A	N/A	N/A	N/A	N/A	2	1	2
2188	L363	2056	2	76	2010/3/9	2	2010/3/9	1935/5/12	1	0	0	0	0	11	1	1	0	0	0	0	0	0	2	0	1	21.2	58	2	7.69	1.97	2.01	3.39	6.53	1.21	2.16	124.7	33	5.44	2	2	1
1133	C101	1118	1	35	2009/2/4	2	2009/2/4	1973/11/2	1	0	0	0	0	12.1	0	0	0	0	0	0	0	0	4	2	1	23.7	77	2	14.79	2.07	2.68	1.64	3.21	0.61	1.32	185.1	41	4.03	2	1	1
1559	H091	1497	1	26	2009/2/4	2	2009/2/4	1983/2/1	2	0	0	0	0	2.1	0	0	0	0	0	1	0	0	1	0	1	26.1	54	2	21.2	1.25	3.2	4.02	6.43	2.12	0.67	492.6	34	2.83	2	1	3
1561	H092	1498	2	63	2009/2/4	2	2009/2/4	1949/7/17	2	0	1	0	0	12.1	0	0	0	0	0	0	0	0	1	0	1	26	62	1	10.59	1.93	1.96	4.25	6.51	1.27	0.97	730.5	34	3.91	2	1	3
3077	Y064	2846	2	69	2009/2/4	2	2009/2/4	1939/10/12	1	0	1	0	0	12.1	0	0	0	0	0	0	0	0	2	0	1	21.4	69	2	4.9	1.75	1.53	3.4	5.1	0.75	1.1	46.3	29	9.34	2	2	1
3076	Y063	2845	1	58	2009/2/5	2	2009/2/5	1951/1/14	2	0	1	0	0	12.1	0	0	0	0	0	0	0	1	2	0	1	21.1	101	2	9.48	1.36	1.81	3.57	5.7	0.54	0.65	422.1	32	6.09	2	1	1
3348	Z139	3087	1	46	2009/2/5	2	2009/2/5	1962/8/5	2	0	0	0	0	12.1	0	0	0	0	0	0	0	0	4	0	1	22.4	105	2	11.46	1.58	2.04	1.94	3.63	1.17	1.28	550.2	34	5.13	2	1	1
3349	Z140	3088	1	48	2009/2/6	2	2009/2/6	1960/5/20	1	0	0	0	0	12.1	0	0	0	0	0	0	0	0	2	0	1	27.1	N/A	1	N/A	N/A	N/A	N/A	N/A	N/A	N/A	N/A	N/A	N/A	2	1	3
2586	S028	2409	1	29	2009/2/6	2	2009/2/6	1979/6/13	1	0	0	0	0	12.1	0	0	0	0	0	0	0	0	1	2	1	18.8	40	3	14.75	1.83	2.31	1.88	3	0.55	1.19	194.8	35	4.21	2	1	1
2776	W081	2578	2	50	2009/2/6	2	2009/2/6	1959/5/20	2	0	0	0	0	12.1	0	0	0	0	0	0	0	0	1	2	1	25.4	78	2	8.47	1.87	2.34	3.64	6.83	2.56	1.11	409.7	31	5.3	2	1	3
1134	C102	1119	2	30	2009/2/9	2	2009/2/9	1982/10/1	2	0	0	0	0	12.1	0	0	0	0	0	0	0	0	1	0	1	22.1	71	3	10.97	1.97	2.12	3.17	5.8	3.12	1.09	300.8	32	4.36	2	1	1
1132	C100	1117	2	22	2009/2/10	2	2009/2/10	1987/1/13	1	0	0	0	0	3	0	0	0	0	0	1	0	0	1	2	1	18.7	52	3	12.87	1.89	2.25	2.73	4.5	1.11	0.92	525.9	35	3.86	2	1	1
1301	D026	1267	1	41	2009/2/10	2	2009/2/10	1969/9/1	1	0	0	0	0	12.1	0	0	0	0	0	0	0	1	1	0	1	25.7	73	2	32.03	1.85	3.13	2.41	3.7	0.98	0.84	935.9	35	1.6	2	1	3
2777	W082	2579	1	21	2009/2/11	2	2009/2/11	1987/2/11	1	0	0	0	0	4.2	0	0	0	0	0	1	0	0	1	2	1	N/A	61	3	17.98	1.39	2.43	2.26	4	0.48	1.61	1089.6	37	3.57	2	1	2
3078	Y065	2847	1	36	2009/2/11	2	2009/2/11	1973/9/4	1	0	0	0	0	12.1	0	0	0	0	0	0	0	0	1	0	1	26.2	N/A	1	N/A	N/A	N/A	N/A	N/A	N/A	N/A	N/A	N/A	N/A	2	1	3
2648	T025	2465	1	44	2009/2/13	2	2009/2/13	1967/1/1	1	0	0	0	0	12.1	0	0	0	0	0	0	0	0	1	0	1	22	103	2	13.9	2.04	2.62	2.92	5.2	1.27	1.31	440.6	33	4.14	2	1	1
1137	C213	1122	1	64	2009/2/16	2	2009/2/16	1948/3/10	1	0	1	0	0	12.1	0	0	0	0	0	0	0	1	2	0	1	21	71	2	7.56	1.31	4.86	1.68	3.1	1.13	1	270.7	34	7.75	2	1	1
1732	K016	1651	2	41	2009/2/16	2	2009/2/16	1967/3/19	2	0	0	0	0	12.1	0	0	0	0	0	0	0	1	1	2	1	18	72	2	10.59	1.99	2.82	1.13	2.6	0.84	1.04	773.9	41	4.26	2	1	2
1419	G025	1373	1	36	2009/2/17	2	2009/2/17	1974/10/8	1	0	0	0	0	12.1	0	0	0	0	0	0	0	0	1	2	1	24	80	2	10.52	1.93	2.1	4.28	6.7	1.48	1.19	297.1	31	5.95	2	1	1
2074	L271	1955	2	43	2009/2/17	2	2009/2/17	1965/4/16	2	0	1	0	0	12.1	0	0	0	0	0	0	0	0	2	0	1	27.2	72	1	7.34	2.03	1.83	3.73	6.36	1.96	0.95	380.1	27.7	6.44	2	1	3
2067	L265	1948	2	49	2009/2/18	2	2009/2/18	1962/10/4	1	0	0	0	0	12.1	0	0	0	0	0	0	0	1	4	0	1	19.9	100	2	7.83	2.24	1.38	5.45	8.21	1.76	1.3	89.4	38	5.83	2	1	1
2066	L264	1947	2	78	2009/2/18	2	2009/2/18	1933/1/1	1	0	1	0	0	12.1	0	0	0	0	0	0	0	0	2	0	1	22.1	81	1	6.19	2.08	1.47	2.74	5.3	2.94	0.72	203.1	35	6.96	1	2	1
2471	P022	2307	1	32	2009/2/18	2	2009/2/18	1980/5/11	1	0	0	0	0	12.1	0	0	0	0	0	0	0	0	1	0	1	21.8	85	3	12.53	1.73	2.8	5.91	8.42	1.51	1.27	155.4	38	4.97	2	1	1
3352	Z142	3091	2	54	2009/2/18	2	2009/2/18	1957/6/28	1	0	0	0	0	12.1	0	0	0	0	0	0	0	0	1	0	1	18.7	69	2	7.7	2.12	1.94	3.65	5.7	1.26	1.3	247.2	36	5.82	2	1	1
1136	C103	1121	2	81	2009/2/19	2	2009/2/19	1927/9/11	3	0	1	0	0	0.3	0	0	0	0	0	0	0	0	2	2	1	N/A	N/A	1	N/A	N/A	N/A	N/A	N/A	N/A	N/A	N/A	N/A	N/A	2	2	2
2071	L268	1952	1	32	2009/2/20	2	2009/2/20	1976/8/15	2	0	0	0	0	12.1	0	0	0	0	0	0	0	0	1	2	1	21.4	39	2	17.83	1.37	3.69	2.54	5.2	1.96	1.5	404	30	3.31	2	1	1
3351	Z141	3089	1	49	2009/2/20	2	2009/2/20	1963/5/3	3	0	1	0	0	12.1	0	0	0	0	0	0	0	1	1	0	1	21.9	77	3	15.13	1.74	2.18	2.62	4.5	1.21	1.11	377	37	3.67	2	1	1
1302	D027	1268	1	44	2009/2/23	2	2009/2/23	1968/8/29	1	0	0	0	0	12.1	0	0	0	0	0	0	0	0	1	2	1	18	66	1	11.39	1.74	1.84	3.29	5.13	1.19	1.45	1326.9	39	5.21	2	1	2
2416	M024	2258	2	75	2009/2/23	2	2009/2/23	1933/12/26	2	0	0	0	0	0.4	0	0	0	0	0	0	0	0	4	2	1	N/A	N/A	1	N/A	N/A	N/A	N/A	N/A	N/A	N/A	N/A	N/A	N/A	2	2	2
2472	P023	2308	1	58	2009/2/24	2	2009/2/24	1954/2/19	1	0	1	0	0	12.1	0	0	0	0	0	0	0	0	2	0	1	22.6	93	2	11.23	1.89	1.61	2.33	4	1.26	1.12	219.9	33	5	2	1	1
2936	X058	2721	1	24	2009/2/24	2	2009/2/24	1986/8/22	1	0	0	0	0	12.1	0	0	0	0	0	0	0	0	1	0	1	20	79	2	6.01	1.98	1.66	4.18	6.5	2.23	0.76	208.3	31	12.32	2	1	1
2806	W105	2605	1	23	2010/3/17	2	2010/3/17	1987/6/5	1	0	0	0	0	2.4	1	1	0	0	0	0	0	1	1	1	1	N/A	56	3	10.68	1.45	2.05	2.21	N/A	N/A	N/A	685.1	26	6.4	1	1	2
2938	X060	2723	1	58	2009/2/25	2	2009/2/25	1952/6/2	1	0	0	0	0	9.1	0	0	0	0	0	0	0	1	1	2	1	20.4	60	2	17.08	1.32	1.67	1.72	3.62	0.62	1.43	317.2	36	3.08	2	1	1
2587	S029	2411	2	53	2009/2/26	2	2009/2/26	1957/5/30	2	0	0	0	0	12.1	0	0	0	0	0	0	0	0	4	2	1	19.2	68	2	3.31	2.09	1.74	5.69	8.73	2.84	1.24	42	36	15.46	1	1	1
1563	H094	1501	2	59	2009/2/27	2	2009/2/27	1952/5/22	1	0	1	0	1	12.1	0	0	0	0	0	0	0	0	2	0	1	18.5	82	2	5.6	2.19	2	1.68	4.95	6.02	0.67	412	41	8.26	2	1	1
3353	Z143	3092	2	52	2009/2/27	2	2009/2/27	1960/3/28	2	0	0	0	0	12.1	0	0	0	0	0	0	0	0	1	0	1	21.3	96	2	9.31	1.95	2.39	2.23	4.4	1.14	1.31	160.6	37	4.71	2	1	1
2073	L270	1954	1	46	2009/3/2	2	2009/3/2	1966/7/29	1	0	0	0	0	12.1	0	0	0	0	0	0	0	0	1	0	1	22.7	83	2	13.62	1.87	2.72	2.88	4.7	2.07	0.71	381.7	39	4.2	2	1	1
2072	L269	1953	1	69	2009/3/2	2	2009/3/2	1943/6/25	1	0	1	0	0	12.1	0	0	0	0	0	0	0	0	2	0	1	22.7	76	2	10.72	1.77	1.78	3.15	5.6	4.12	0.56	519.2	30	5.1	2	2	1
1138	C105	1123	1	51	2009/3/5	2	2009/3/5	1958/3/13	1	0	0	0	0	3.4	0	0	0	0	0	1	0	0	1	0	1	21.2	51	2	18.12	1.48	2.13	1.65	3.2	0.62	1.16	511.3	38	2.96	2	1	1
1699	J015	1622	1	47	2009/3/5	2	2009/3/5	1965/9/8	1	0	0	0	0	12.1	0	0	0	0	0	0	0	0	1	0	1	26.8	93	1	9.08	2.09	1.93	1.75	3.33	1.43	0.86	79.7	35	6.67	2	1	3
2069	L267	1951	2	68	2009/3/6	2	2009/3/6	1944/9/11	2	0	1	0	0	12.1	0	0	0	0	0	0	0	0	2	0	1	23.8	75	1	12.05	1.97	1.78	3.12	5.1	1.48	0.98	97.4	29	3.32	2	2	1
1564	H095	1502	2	47	2009/3/9	2	2009/3/9	1964/12/7	1	0	0	0	0	12.1	0	0	0	0	0	0	0	0	1	0	1	16.7	67	2	9.21	2.01	2.78	4.45	6.74	1.41	1.5	262.6	30	4.87	2	1	2
1562	H093	1499	2	66	2009/3/10	2	2009/3/10	1945/6/23	1	0	0	0	0	12.1	0	0	0	0	0	0	0	0	1	0	1	19.1	60	1	9.03	1.73	2.02	2.47	4.4	1.05	1.04	700.8	39	4.65	2	2	1
2078	L274	1958	1	34	2009/3/12	2	2009/3/12	1976/9/7	1	0	0	0	0	12.1	0	0	0	0	0	0	0	0	1	2	1	18	52.5	2	12.57	2.05	3.21	1.52	2.9	1.77	0.61	569.1	34.9	4.9	2	1	2
3079	Y066	2848	1	19	2009/3/12	2	2009/3/12	1991/3/6	2	0	0	0	0	7.8	0	0	0	0	0	1	0	0	1	2	1	18.5	67	1	11.01	N/A	N/A	N/A	N/A	N/A	N/A	590.3	N/A	6.42	2	1	1
3356	Z145	3094	1	47	2009/3/12	2	2009/3/12	1964/5/24	1	0	0	0	0	12.1	0	0	0	0	0	0	0	0	4	0	1	21.6	108	2	10.62	2.11	2.82	2.72	4.5	0.8	1.22	841.9	37	5.57	2	1	1
1139	C106	1124	1	52	2009/3/13	2	2009/3/13	1958/8/20	1	0	0	0	0	12.1	0	0	0	0	0	0	0	0	1	2	1	22	60	1	13.48	2.08	1.75	2.25	3.8	1.54	0.79	780.3	39	4.14	2	1	1
2077	L273	1957	1	72	2009/3/13	2	2009/3/13	1940/4/1	1	0	1	0	0	12.1	0	0	0	0	0	0	0	0	2	2	1	25.8	79	2	6.56	1.98	1.52	3.19	5.31	1.57	1.06	227.8	37	8.91	2	2	3
2473	P024	2309	2	58	2009/3/17	2	2009/3/17	1954/2/19	2	0	1	0	0	12.1	0	0	0	0	0	0	0	0	2	1	1	20	83	2	11.31	2.26	2.46	2.38	3.7	1.04	0.91	52.5	37	3.68	1	1	1
2076	L272	1956	2	34	2009/3/19	2	2009/3/19	1977/10/10	2	0	0	0	0	12.1	0	0	0	0	0	0	0	0	1	2	1	18.5	70	3	3.29	2.14	1.99	5.25	7.42	1.43	2.04	27.5	24	17.06	2	1	1
3081	Y067	2849	1	61	2009/3/19	2	2009/3/19	1949/3/23	1	0	1	0	0	12.1	0	0	0	0	0	0	0	0	2	2	1	19.6	68	2	9.9	1.58	1.17	1.91	3.4	1.03	0.92	494	32	5.73	2	1	1
2079	L275	1959	1	54	2009/3/23	2	2009/3/23	1954/12/2	1	0	0	0	0	12.1	0	0	0	0	0	0	0	0	2	0	1	23.4	69	2	7.9	1.86	1.81	5.12	7.7	2.46	0.95	53.3	30	7.62	2	1	1
2082	L277	1962	1	23	2009/3/24	2	2009/3/24	1985/7/25	2	0	0	0	0	12.1	0	0	0	0	0	0	0	0	1	2	1	20.9	38	3	16.73	0.99	2.95	1.13	2.2	0.87	0.81	517.6	34	3.81	2	1	1
3116	Y095	2881	1	77	2010/5/11	2	2010/5/11	1933/12/25	3	0	0	0	0	2.1	1	1	0	0	0	0	0	0	4	2	1	21.4	52	1	9.51	1.61	3.42	2.24	3.16	1.38	0.48	412	31	5.72	1	2	1
3378	Z163	3114	1	83	2009/3/25	2	2009/3/25	1928/8/1	1	0	0	0	0	12.1	0	0	0	0	0	0	0	0	1	0	1	24.2	88	3	10.65	1.84	1.72	3.04	4.7	1.02	1.17	102.7	33	4.94	1	2	3
3354	Z144	3093	1	31	2009/3/26	2	2009/3/26	1979/11/18	2	0	0	0	0	12.1	0	0	0	0	0	0	0	0	1	0	1	17.1	87	3	9.34	2.15	2.1	2.03	4.01	2.27	1.59	123.1	33	7.03	2	1	2
1141	C107	1125	1	63	2009/3/26	2	2009/3/26	1949/5/6	3	0	0	0	0	12.1	0	0	0	0	0	0	0	0	1	0	1	18.4	61	2	8.08	1.56	1.59	3.17	5.29	0.82	1.76	484.7	38	7.2	2	1	2
1303	D028	1269	2	28	2009/3/26	2	2009/3/26	1982/11/1	2	0	0	0	0	12.1	0	0	0	0	0	0	0	0	1	2	1	18	66	3	11.15	1.94	1.8	2.74	4.7	1.89	1.14	910.4	37	4.34	2	1	2
3082	Y068	2851	1	29	2009/3/26	2	2009/3/26	1979/8/12	1	0	0	0	0	12.1	0	0	0	0	0	0	0	1	1	2	1	20.3	73	2	20.1	1.33	3.18	5.18	5.04	0.43	0.79	583.3	35	2.94	2	1	1
3083	Y069	2852	2	76	2009/3/27	2	2009/3/27	1936/9/1	2	0	0	0	0	12.1	0	0	0	0	0	0	0	0	3	0	1	18	57	1	5.53	2.03	1.19	3.14	5.5	1.38	1.39	299.6	35	7.96	1	2	2
3358	Z147	3096	1	56	2009/3/30	2	2009/3/30	1955/11/23	1	0	0	0	0	12.1	0	0	0	0	0	0	0	1	1	0	1	19.6	115	2	8.71	2.11	2.11	3.91	6.1	3.03	0.96	230.5	42	6.76	2	1	1
2084	L279	1964	2	18	2009/4/1	2	2009/4/1	1990/4/29	2	0	0	0	0	12.1	0	0	0	0	0	0	0	0	1	2	1	23.9	N/A	1	N/A	N/A	N/A	N/A	N/A	N/A	N/A	N/A	N/A	N/A	2	1	1
2649	T026	2466	1	34	2009/4/7	2	2009/4/7	1976/8/24	1	0	0	0	0	12.1	0	0	0	0	0	0	0	0	1	2	1	20.9	45	3	20.91	1.98	2.36	2.73	4.2	1.31	0.69	260.5	35	2.72	2	1	1
3084	Y070	2853	1	36	2009/4/8	2	2009/4/8	1976/5/12	1	0	0	0	0	12.1	0	0	0	0	0	0	0	0	1	0	1	26.1	99	3	7.99	2.09	1.96	3.28	5.1	2.21	0.74	309.5	34	8.17	2	1	3
1142	C108	1126	2	64	2009/4/13	2	2009/4/13	1947/11/23	1	0	0	0	0	12.1	0	0	0	0	0	0	0	1	1	0	1	25	61	1	7.75	1.42	1.4	2.26	3.94	2.23	0.53	453.1	36	5.59	1	1	3
1304	D029	1271	2	31	2009/4/13	2	2009/4/13	1978/4/11	2	0	0	0	0	1.1	0	0	0	0	0	1	0	0	1	0	1	18.8	77	2	9.35	2.08	2.3	2.82	4.88	1.44	0.93	257.7	32.4	5.21	2	1	1
1733	K017	1652	1	39	2009/4/14	2	2009/4/14	1971/9/14	2	0	0	0	0	12.1	0	0	0	0	0	0	0	0	1	2	1	21.3	72.7	3	5.86	N/A	N/A	N/A	N/A	N/A	N/A	634.7	N/A	11.49	2	1	1
2083	L278	1963	2	47	2009/4/14	2	2009/4/14	1965/8/9	1	0	0	0	0	12.1	0	0	0	0	0	0	0	0	1	0	1	20.1	65	2	12.27	2.1	1.91	2	3.58	0.82	1.36	239.9	36.3	3.5	2	1	1
3086	Y071	2854	2	37	2009/4/14	2	2009/4/14	1971/10/1	2	0	0	0	0	12.1	0	0	0	0	0	0	0	0	1	1	1	15.7	74	2	12.26	2.01	2.39	2.04	3.8	0.36	1.44	222.5	39	3.68	2	1	2
1568	H098	1505	2	57	2009/4/16	2	2009/4/16	1951/8/8	1	0	1	0	0	12.1	0	0	0	0	0	0	0	0	2	0	1	20.8	75	1	4.58	2.09	4.59	2.1	4.38	1.96	1.1	86.5	31.1	10.49	2	1	1
3359	Z148	3097	2	60	2009/4/16	2	2009/4/16	1950/12/19	2	0	0	0	0	12.1	0	0	0	0	0	0	0	0	1	2	1	20.9	52	1	18.97	0.95	1.97	3	5	0.73	1.52	656.7	37	2.01	1	1	1
1566	H096	1503	2	61	2009/4/17	2	2009/4/17	1951/9/1	2	0	0	0	0	12.1	0	0	0	0	0	0	0	0	1	2	1	23.4	80	1	7.4	1.89	2.19	2.09	5.22	2.8	1.27	258.5	36	5.95	1	1	1
2086	L280	1965	1	71	2009/4/21	2	2009/4/21	1941/2/6	1	0	0	0	0	12.1	0	0	0	0	0	0	0	0	1	0	1	18.4	81	2	7.33	1.93	2	2.29	3.82	1.48	0.85	294.9	35	7.86	2	2	2
2088	L282	1967	2	73	2009/4/21	2	2009/4/21	1935/6/17	1	0	1	0	0	12.1	0	0	0	0	0	0	0	1	4	0	1	21.5	93	1	13.43	1.39	1.99	3.3	4.7	0.77	0.99	1027.2	38	2.88	1	2	1
2651	T027	2467	1	45	2009/4/21	2	2009/4/21	1965/11/21	1	0	0	0	0	12.1	0	0	0	0	0	0	0	0	1	0	1	18.1	72	3	5.02	2.12	1.67444	2.98	4.83	1.02	1.44	337.4	36	13.34	2	1	2
2778	W083	2581	2	26	2009/4/22	2	2009/4/22	1984/10/28	2	0	0	0	0	12.1	0	0	0	0	0	0	0	0	1	0	1	16.9	75	2	6.46	2.16	1.98	1.67	3.4	1.1	1.24	226	34	8.27	2	1	2
2091	L284	1969	1	41	2009/4/23	2	2009/4/23	1967/12/13	1	0	0	0	0	12.1	0	0	0	0	0	0	0	0	1	0	1	18.7	66	2	13.4	2.05	2.19	1.64	3.4	1.26	1.18	122.6	37	4.38	2	1	1
1569	H099	1506	2	36	2009/4/24	2	2009/4/24	1976/2/20	1	0	0	0	0	12.1	0	0	0	0	0	0	0	0	1	0	1	16.6	73	2	7.18	2.07	1.89	3.1	4.4	0.82	1.13	376.7	39	6.85	2	1	2
2779	W084	2582	1	31	2009/4/24	2	2009/4/24	1978/2/15	1	0	0	0	0	0.9	0	0	0	0	0	0	0	0	4	2	1	N/A	N/A	1	N/A	N/A	N/A	N/A	N/A	N/A	N/A	N/A	N/A	N/A	2	1	2
1611	H132	1543	1	21	2010/5/17	2	2010/5/17	1989/9/20	1	0	0	0	0	3.3	1	1	0	0	0	0	0	0	1	0	1	20.2	71	3	13.77	1.84	2.04	2.27	3.8	1.28	0.76	446.1	31	4.86	1	1	1
1306	D030	1272	2	35	2009/4/27	2	2009/4/27	1977/1/20	1	0	0	0	0	12.1	0	0	0	0	0	0	0	0	1	0	1	19.5	77	1	10.45	2.12	1.09	3.16	5.34	1.98	1.13	280.9	37	4.47	2	1	1
1364	F025	1324	1	59	2009/4/28	2	2009/4/28	1952/11/3	1	0	1	0	0	12.1	0	0	0	0	0	0	0	0	2	0	1	24.8	92	2	5.76	1.94	1.71	3.01	7.2	4.02	0.88	132.2	27	10.78	2	1	3
1567	H097	1504	1	74	2009/4/29	2	2009/4/29	1935/1/2	1	0	0	0	0	12.1	0	0	0	0	0	0	0	1	3	0	1	N/A	80	1	6.71	2.39	2.36	3.02	4	1.45	0.72	23.9	36	8.63	2	2	2
2107	L297	1984	1	66	2009/4/29	2	2009/4/29	1944/3/17	2	0	1	0	0	9.8	0	0	0	0	0	0	0	0	2	0	1	N/A	N/A	1	N/A	N/A	N/A	N/A	N/A	N/A	N/A	N/A	N/A	N/A	2	2	2
2087	L281	1966	2	72	2009/4/29	2	2009/4/29	1939/12/30	1	0	0	0	0	12.1	0	0	0	0	0	0	0	0	1	0	1	19.7	104	2	10.6	2.14	1.98	4.09	7	3.19	0.76	506.8	33	3.8	2	2	1
2089	L283	1968	2	52	2009/4/30	2	2009/4/30	1957/4/10	2	0	1	0	0	12.1	0	0	0	0	0	0	0	0	2	2	1	22.3	62	2	3.97	2.58	1	3.34	5.8	3.51	0.76	222.2	34	12.6	2	1	1
3087	Y072	2855	1	37	2009/4/30	2	2009/4/30	1974/11/6	1	0	1	0	0	12.1	0	0	0	0	0	0	0	1	1	0	1	25.6	76	3	9.3	2.11	1.8	2.02	5.85	7.36	0.92	190.9	37	6.82	2	1	3
2092	L285	1971	2	56	2009/5/5	2	2009/5/5	1955/12/18	3	0	0	0	0	12.1	0	0	0	0	0	0	0	0	1	2	1	21	63	2	9.64	2.02	1.92	4.12	7	1.45	2.05	651	34	4.46	2	1	1
2093	L286	1972	2	52	2009/5/5	2	2009/5/5	1957/4/3	1	0	1	0	0	12.1	0	0	0	0	0	0	0	0	2	0	1	18.1	65	1	6.2	1.94	1.59	3.31	4.9	1.84	0.76	292.8	26	7.54	1	1	2
1422	G027	1375	2	46	2009/5/6	2	2009/5/6	1962/11/29	2	0	0	0	0	12.1	0	0	0	0	0	0	0	0	1	2	1	21.8	93	2	9.64	2.14	1.99	1.8	3.5	0.98	1.22	255.2	39	4.64	2	1	1
2939	X061	2724	2	57	2009/5/7	2	2009/5/7	1953/7/14	1	0	0	0	0	12.1	0	0	0	0	0	0	0	0	4	0	1	29.9	73	1	11.91	2.01	1.83	2.31	4.2	1.31	0.91	267.8	24	3.48	2	1	3
3383	Z167	3118	1	34	2009/5/8	2	2009/5/8	1974/8/16	2	0	0	0	0	12.1	0	0	0	0	0	0	0	1	1	2	1	19.9	N/A	1	N/A	N/A	N/A	N/A	N/A	N/A	N/A	N/A	N/A	N/A	2	1	1
3361	Z149	3098	1	20	2009/5/8	2	2009/5/8	1988/12/9	1	0	0	0	0	0.2	0	0	0	0	0	0	0	0	4	0	1	N/A	N/A	1	N/A	N/A	N/A	N/A	N/A	N/A	N/A	N/A	N/A	N/A	2	1	2
1143	C109	1127	1	59	2009/5/11	2	2009/5/11	1951/2/13	2	0	0	0	0	12.1	0	0	0	0	0	0	0	0	2	2	1	22.8	102	1	8.26	1.79	2.1	3.93	5.81	1.53	0.77	600.2	37	7.11	2	1	1
1421	G026	1374	1	40	2009/5/12	2	2009/5/12	1970/1/7	1	0	0	0	0	9.3	0	0	0	0	0	1	0	0	1	0	1	22.7	92	2	7.7	1.96	2.26	3.06	4.84	1.97	0.79	305.8	40	8.34	2	1	1
1144	C110	1128	1	35	2009/5/13	2	2009/5/13	1974/1/24	2	0	0	0	0	12.1	0	0	0	0	0	0	0	0	1	2	1	22.4	72	3	20.65	1.93	2.46	2.84	4.5	0.97	1.02	423.4	31	2.74	2	1	1
3362	Z150	3099	1	37	2009/5/13	2	2009/5/13	1971/8/1	3	0	0	0	0	12.1	0	0	0	0	0	0	0	0	3	2	1	21.2	98	3	9.96	2.11	2.31	4.07	3.9	0.98	1.05	123.8	36	6.29	2	1	1
2474	P025	2311	2	72	2009/5/15	2	2009/5/15	1936/11/6	2	0	0	0	0	12.1	0	0	0	0	0	0	0	0	4	0	1	22.1	89	1	7.57	2.31	2.08	3.26	5.89	2.67	1.16	887.2	38.5	5.6	2	2	1
2096	L288	1974	1	41	2009/5/18	2	2009/5/18	1970/11/11	1	0	1	0	0	12.1	0	0	0	0	0	0	0	1	1	2	1	N/A	N/A	1	N/A	N/A	N/A	N/A	N/A	N/A	N/A	N/A	N/A	N/A	2	1	2
2094	L287	1973	2	50	2009/5/18	2	2009/5/18	1958/11/4	2	0	0	0	0	12.1	0	0	0	0	0	0	0	0	4	1	1	13.5	91	2	6.62	2.79	2.07	2.83	4.9	2.77	0.61	1466.3	39	7.05	1	1	2
1146	C111	1129	1	29	2009/5/19	2	2009/5/19	1983/1/22	2	0	0	0	0	12.1	0	0	0	0	0	0	0	0	1	0	1	19.1	69	3	7.76	1.92	1.47	2.87	7.2	5.62	0.78	233.4	38	8.83	2	1	1
1307	D031	1273	1	62	2009/5/20	2	2009/5/20	1947/4/7	2	0	0	0	0	12.1	0	0	0	0	0	0	0	0	1	0	1	21.3	70	2	12.19	1.52	2.38	3.89	5.4	0.94	1.29	545.1	35	4.49	2	1	1
2781	W085	2583	2	59	2009/5/21	2	2009/5/21	1951/11/1	1	0	1	0	0	12.1	0	0	0	0	0	0	0	0	2	2	1	20	N/A	1	N/A	N/A	N/A	N/A	N/A	N/A	N/A	N/A	N/A	N/A	2	1	1
2941	X062	2725	2	53	2009/5/21	2	2009/5/21	1958/11/13	2	0	0	0	0	12.1	0	0	0	0	0	0	0	0	1	0	1	18.6	88	2	11.44	2.06	2.15	3.87	5.82	1.42	1.31	253.3	33	3.7	2	1	1
3419	Z196	3151	1	43	2010/5/18	2	2010/5/18	1968/1/2	1	0	0	0	0	11	1	1	0	0	0	0	0	0	1	0	1	25.5	85	3	13.55	1.95	2.39	3.13	5.2	1.7	1.02	448.5	37	4.28	1	1	3
2133	L318	2007	1	56	2009/5/26	2	2009/5/26	1954/10/28	1	0	0	0	0	12.1	0	0	0	0	0	0	0	0	2	2	1	N/A	N/A	1	N/A	N/A	N/A	N/A	N/A	N/A	N/A	N/A	N/A	N/A	2	1	2
2782	W086	2584	2	74	2009/5/26	2	2009/5/26	1938/1/1	2	0	0	0	0	12.1	0	0	0	0	0	0	0	0	4	0	1	30.3	91	2	8.3	2.23	1.61	3.28	5.6	1.98	1.03	100.8	43	5.01	1	2	3
3364	Z152	3102	1	53	2009/5/26	2	2009/5/26	1958/11/19	2	0	1	0	0	12.1	0	0	0	0	0	0	0	0	2	2	1	22.8	116	2	13.12	2.09	2.29	3.34	4.71	2.13	0.7	306.5	39	4.26	2	1	1
2942	X063	2726	1	47	2009/5/27	2	2009/5/27	1961/11/10	1	0	0	0	0	12.1	0	0	0	0	0	0	0	0	1	2	1	23.6	101	2	9.54	2.15	1.76	3.11	5.3	0.71	1.67	459.1	44	6.31	2	1	1
3363	Z151	3101	2	76	2009/5/27	2	2009/5/27	1936/7/20	2	0	1	0	0	12.1	0	0	0	0	0	0	0	0	1	0	1	26.4	71	2	8.12	1.98	1.54	2.36	3.91	0.5	1.39	502	35	5.11	2	2	3
1423	G028	1376	2	67	2009/6/1	2	2009/6/1	1945/8/1	2	0	0	0	0	12.1	0	0	0	0	0	0	0	0	1	2	1	23.2	59	2	6.03	1.72	0.81	2.88	5.68	1.63	2.12	72.9	25	7.39	2	2	1
1571	H100	1507	1	64	2009/6/1	2	2009/6/1	1944/9/5	1	0	0	0	0	12.1	0	0	0	0	0	0	0	0	4	0	1	17.2	129	2	8.44	2.11	1.17	2.95	4.6	1.28	1.09	403.7	36	6.82	2	1	2
1703	J018	1625	2	37	2010/5/26	2	2010/5/26	1973/7/2	1	0	0	0	0	3.4	1	1	0	0	0	0	0	0	1	0	1	20.32	90	3	8.65	2.08	1.72	2.51	5.23	2.81	1.17	183.8	24	5.5	2	1	1
2783	W087	2585	1	27	2009/6/1	2	2009/6/1	1984/7/8	1	0	0	0	0	12.1	0	0	0	0	0	0	0	1	3	0	1	24.4	80	3	11.16	1.78	2.28	3.81	5.6	1.4	1.02	732.2	34	5.88	2	1	3
2417	M025	2259	1	38	2009/6/2	2	2009/6/2	1971/10/28	1	0	0	0	0	2.3	0	0	0	0	0	1	0	0	1	2	1	21.3	93	3	18.36	1.73	2.79	4.22	6.3	1.93	0.88	1194.7	44	3.09	2	1	1
3367	Z154	3104	1	27	2009/6/3	2	2009/6/3	1982/8/11	1	0	0	0	0	2	0	0	0	0	0	1	0	0	1	0	1	23.3	87	1	13.94	1.47	2.69	2.32	3.4	2.1	0.6	644	35	4.56	2	1	1
3366	Z153	3103	1	32	2009/6/3	2	2009/6/3	1978/1/1	2	0	0	0	0	3.3	0	0	0	0	0	1	0	0	1	0	1	17.7	87	2	13.86	2.16	1.89	1.59	3.7	1.02	1.36	281.2	36	4.43	2	1	2
3421	Z197	3152	1	76	2010/5/26	2	2010/5/26	1934/12/17	1	0	0	0	0	0.6	1	1	0	0	0	0	0	0	4	2	1	N/A	77	1	10.92	1.96	2	3.1	N/A	N/A	N/A	412	22	4.9	2	2	2
2098	L290	1976	2	62	2009/6/5	2	2009/6/5	1950/9/12	2	0	0	0	0	12.1	0	0	0	0	0	0	0	0	1	0	1	20.4	84	2	7.99	1.79	2.16	8.06	11.7	3.44	0.93	155.8	24	5.43	1	1	1
2099	L291	1977	1	55	2009/6/5	2	2009/6/5	1953/9/10	2	0	0	0	0	12.1	0	0	0	0	0	0	0	1	3	0	1	28.3	112	2	8.12	1.9	1.58	3.35	5.92	2.61	1.21	401.4	38	7.35	2	1	3
2518	Q019	2349	2	43	2009/6/9	2	2009/6/9	1968/8/1	2	0	0	0	0	12.1	0	0	0	0	0	0	0	0	1	2	1	25.5	50	2	13.15	1.96	2.44	2.74	4.1	1.53	0.77	443.1	32	3.29	2	1	3
2226	L393	2089	1	34	2010/8/9	2	2010/8/9	1975/10/27	2	0	0	0	0	10	1	1	0	0	0	0	0	0	1	0	1	21.6	69	2	12.01	1.99	2.35	2.46	3.9	0.85	0.84	1077.1	50	5.16	2	1	1
2211	L381	2076	2	64	2009/6/10	2	2009/6/10	1946/9/14	1	1	0	0	0	12.1	0	0	0	0	0	0	0	0	3	0	1	N/A	N/A	1	N/A	N/A	N/A	N/A	N/A	N/A	N/A	N/A	N/A	N/A	2	1	2
2476	P026	2312	2	65	2009/6/12	2	2009/6/12	1943/11/21	3	0	0	0	0	12.1	0	0	0	0	0	0	0	0	3	0	1	21.5	81	1	10.24	2.3	1.78	3.47	5.6	1.02	1.32	452.5	37	4.04	2	1	1
3368	Z155	3105	1	57	2009/6/16	2	2009/6/16	1955/8/5	2	0	1	0	0	12.1	0	0	0	0	0	0	0	0	2	2	1	30.1	65	2	12.84	1.28	2.77	3.05	4.9	2.71	0.83	432.3	24	4.3	2	1	3
3371	Z157	3107	1	66	2009/6/17	2	2009/6/17	1943/5/6	2	0	1	0	0	12.1	0	0	0	0	0	0	0	0	2	0	1	23.4	73	2	20.09	1.82	2.91	2.18	4.01	0.7	1.28	432.9	36	2.49	2	2	1
1148	C113	1132	1	54	2009/6/18	2	2009/6/18	1957/12/2	1	0	1	0	0	12.1	0	0	0	0	0	0	0	1	2	0	1	24.9	86	3	9.01	2.07	1.7	3.92	5.7	1.57	0.76	242.8	35	6.54	2	1	3
2103	L294	1981	2	23	2009/6/18	2	2009/6/18	1989/1/15	1	0	0	0	0	12.1	0	0	0	0	0	0	0	0	1	0	1	18.1	113	2	10.65	1.68	2	4.49	6.6	2.08	1.16	659	31	4.76	2	1	2
2101	L292	1978	2	39	2009/6/18	2	2009/6/18	1973/2/21	2	0	0	0	0	12.1	0	0	0	0	0	0	0	0	4	2	1	17.2	107	2	9.65	2.08	1.72	3.1	5.5	1.25	1.6	353.3	37	4.8	2	1	2
2102	L293	1979	1	48	2009/6/19	2	2009/6/19	1963/11/16	1	0	1	0	0	12.1	0	0	0	0	0	0	0	0	2	0	1	24.4	83	2	5.77	2.08	1.38	3.87	7.32	3.2	0.97	107.2	33	11.22	2	1	3
3369	Z156	3106	1	29	2009/6/19	2	2009/6/19	1981/12/26	2	0	0	0	0	12.1	0	0	0	0	0	0	0	0	1	2	1	17.7	68	2	11.39	2.04	2.34	2.5	4	0.95	1.11	362.3	28	5.67	2	1	2
2819	W116	2617	2	51	2010/10/18	2	2010/10/18	1959/12/14	1	0	0	0	0	3	1	1	0	0	0	0	0	0	4	2	1	16.6	53	1	10.85	2.09	2.59	2.77	4.3	1.12	0.8	2002.7	35.5	3.97	1	1	2
2104	L295	1982	1	44	2009/6/26	2	2009/6/26	1966/10/26	1	0	0	0	0	12.1	0	0	0	0	0	0	0	0	1	0	1	30.7	74	2	22.28	1.36	2.84	4.26	6.38	2.7	1.03	458.6	38	2.4	2	1	3
2106	L296	1983	1	51	2009/6/26	2	2009/6/26	1959/10/3	1	0	1	0	0	12.1	0	0	0	0	0	0	0	0	3	0	1	22	117	3	8.13	2.2	1.27	2.89	4.21	1.15	0.91	426.1	44	7.45	2	1	1
2218	L387	2083	1	65	2009/7/1	2	2009/7/1	1946/1/1	1	0	0	0	0	12.1	0	0	0	0	0	0	0	0	4	0	1	N/A	N/A	1	N/A	N/A	N/A	N/A	N/A	N/A	N/A	N/A	N/A	N/A	2	1	2
1424	G029	1377	1	29	2009/7/2	2	2009/7/2	1979/9/11	1	0	0	0	0	12.1	0	0	0	0	0	0	0	0	1	2	1	21.4	41	2	8.52	2.04	2.05	2.19	3.5	0.73	1.15	340.8	35	7.93	2	1	1
1572	H101	1508	2	35	2009/7/2	2	2009/7/2	1975/11/25	2	0	1	0	0	12.1	0	0	0	0	0	0	0	1	1	0	1	23	59	2	17.18	1.83	1.79	1.45	2.7	0.46	1.01	705.8	33	2.52	2	1	1
2109	L299	1986	2	49	2009/7/7	2	2009/7/7	1963/9/26	1	0	0	0	0	12.1	0	0	0	0	0	0	0	0	1	0	1	17.9	66	2	13.37	1.99	2.28	3.18	5.3	0.65	1.47	178.9	37	3.14	2	1	2
2477	P027	2313	1	57	2009/7/7	2	2009/7/7	1952/1/11	2	0	0	0	0	12.1	0	0	0	0	0	0	0	0	1	0	1	23.5	43	2	18.73	1.87	3.76	2.34	3.8	0.89	1.01	2464.2	34	2.78	2	1	1
3307	Z105	3051	2	57	2008/5/22	1	2008/5/22	1952/4/20	2	0	1	0	0	9.3	1	0	1	0	0	0	1	0	2	0	1	24.2	84	2	3.7	1.94	1.61	2.98	5	2.18	1.2	199.3	30	13.42	2	1	3
1308	D032	1274	2	30	2009/7/9	2	2009/7/9	1981/10/30	1	0	0	0	0	12.1	0	0	0	0	0	0	0	0	1	0	1	16	95	3	9.69	2.06	1.57	2.79	5.68	1.34	1.81	438.1	33	5.03	2	1	2
1736	K019	1654	1	56	2010/12/3	2	2010/12/3	1955/7/7	1	0	0	0	0	1.2	1	1	0	0	0	0	0	0	1	0	1	27.1	82	2	9.64	2	2.88	6.54	11.4	4.87	0.68	72.8	14.3	6.01	2	1	3
3091	Y075	2858	1	49	2009/7/10	2	2009/7/10	1963/7/25	1	0	0	0	0	12.1	0	0	0	0	0	0	0	0	1	2	1	24.9	88	1	15.53	2.2	2	5.14	7.5	1.66	0.92	600.4	36	3.56	2	1	3
3089	Y074	2857	2	38	2009/7/10	2	2009/7/10	1970/10/10	2	0	0	1	0	12.1	0	0	0	0	0	0	0	0	4	2	1	20.6	87	1	6.11	N/A	N/A	N/A	N/A	N/A	N/A	N/A	N/A	8.17	2	1	1
3372	Z158	3108	1	32	2009/7/14	2	2009/7/14	1976/12/11	1	0	1	1	0	12.1	0	0	0	0	0	0	0	0	1	0	1	18.6	N/A	1	N/A	N/A	N/A	N/A	N/A	N/A	N/A	N/A	N/A	N/A	2	1	1
3374	Z160	3111	2	23	2009/7/16	2	2009/7/16	1989/6/28	2	0	0	0	0	12.1	0	0	0	0	0	0	0	0	1	0	1	21.7	69	3	13.65	2.06	1.57	5.74	9	2.67	1.24	533.2	32	3.58	2	1	1
1367	F027	1326	1	46	2009/7/17	2	2009/7/17	1963/6/6	1	0	0	0	0	12.1	0	0	0	0	0	0	0	0	4	0	1	N/A	N/A	1	N/A	N/A	N/A	N/A	N/A	N/A	N/A	N/A	N/A	N/A	2	1	2
3373	Z159	3109	1	31	2009/7/17	2	2009/7/17	1980/10/25	2	0	0	0	0	12.1	0	0	0	0	0	0	0	0	1	0	1	17.8	50	3	22.49	1.55	2.92	3.67	5.37	1.18	1.23	745	35	2.55	2	1	2
2827	W122	2624	1	61	2011/3/8	2	2011/3/8	1949/11/5	1	0	1	0	0	9	1	1	0	0	0	0	0	0	2	0	2	25.1	88	1	8.52	1.54	2.02	3.87	4.97	0.78	0.7	402.8	30.4	6.82	2	1	3
2112	L301	1988	1	27	2009/7/24	2	2009/7/24	1985/2/15	1	0	0	1	0	12.1	0	0	0	0	0	0	0	0	1	0	1	18.6	101	2	7.91	2.28	1.26	1.96	3.59	0.71	1.22	102.3	42	8.76	2	1	1
2111	L300	1987	2	49	2009/7/24	2	2009/7/24	1962/5/10	2	0	0	0	0	12.1	0	0	0	0	0	0	0	0	1	0	1	21.2	93	2	7.33	1.96	2.12	2.03	4.2	2.38	0.76	910.6	42	6.29	2	1	1
2519	Q020	2351	1	49	2009/7/24	2	2009/7/24	1963/3/4	2	0	0	0	0	12.1	0	0	0	0	0	0	0	0	4	2	1	21.1	87	3	11.04	2.03	1.5	2.41	3.11	1.13	0.57	334.3	39	5.28	2	1	1
2652	T028	2468	1	42	2009/7/30	2	2009/7/30	1970/9/28	2	0	0	0	0	12.1	0	0	0	0	0	0	0	0	1	2	1	23.3	55	2	12.35	2.06	2.2	1.99	3.23	1.21	0.83	62.6	31	4.79	2	1	1
1147	C112	1131	2	78	2009/6/10	2	2009/6/10	1932/1/1	1	0	0	0	0	0.4	1	0	0	1	0	0	1	0	2	0	1	26	106	1	6.61	2.51	1.6	5.74	13.1	7.27	1.22	152	35	6.45	2	2	3
3376	Z161	3112	1	43	2009/8/5	2	2009/8/5	1969/4/9	2	0	0	0	0	12.1	0	0	0	0	0	0	0	0	1	0	1	19.5	75	2	14.83	1.77	2.76	3.33	5.24	1.56	1.3	793.6	40	3.86	2	1	1
1152	C116	1135	1	45	2009/8/7	2	2009/8/7	1966/10/22	1	0	0	0	0	12.1	0	0	0	0	0	0	0	1	1	0	1	23.1	74	3	13.43	1.81	2.97	3.17	4.32	0.86	0.91	1045.5	36	4.29	2	1	1
2113	L302	1989	1	70	2009/8/7	2	2009/8/7	1942/8/9	1	0	1	0	0	12.1	0	0	0	0	0	0	0	0	2	0	1	22.6	62	2	10.77	1.89	1.82	2.97	5.12	2.02	0.91	158.5	30	5.06	1	2	1
1153	C121	1136	2	50	2009/8/11	2	2009/8/11	1959/2/22	1	0	1	0	0	12.1	0	0	0	0	0	0	0	0	2	2	1	24.6	70	2	19.21	1.58	1.24	3.44	4.8	1.17	0.59	378.4	27	2.06	2	1	3
2479	P029	2315	1	52	2009/8/14	2	2009/8/14	1958/8/29	1	0	0	0	0	12.1	0	0	0	0	0	0	0	1	3	0	1	26.2	96	2	9.23	2.1	1.88	4.14	6	1.51	0.82	296.3	37	6.42	2	1	3
3377	Z162	3113	1	32	2009/8/14	2	2009/8/14	1980/2/1	1	0	0	1	0	12.1	0	0	0	0	0	0	0	0	4	1	1	22.4	93	3	22.63	1.99	1.67	2.18	3.7	1.11	1.13	417.2	31	2.51	1	1	1
2114	L303	1991	1	72	2009/8/18	2	2009/8/18	1940/6/9	1	0	1	0	0	12.1	0	0	0	0	0	0	0	1	2	2	1	24.4	75	2	5.81	1.95	1.49	3.9	5.96	2.13	0.95	213	27.3	10.24	2	2	3
1573	H102	1509	2	53	2009/8/24	2	2009/8/24	1959/9/30	1	0	0	0	0	12.1	0	0	0	0	0	0	0	0	1	0	1	21.4	73	1	7.08	2.42	2.11	1.83	3.84	1.09	1.3	129.7	37	6.44	2	1	1
2116	L304	1992	1	27	2009/8/25	2	2009/8/25	1982/5/18	1	0	0	0	0	12.1	0	0	0	0	0	0	0	0	1	2	1	23.4	100	3	13.38	1.78	2.11	3.15	4.25	1.15	0.85	436.4	30.7	4.78	2	1	1
2121	L308	1996	2	24	2009/8/26	2	2009/8/26	1985/6/29	2	0	0	0	0	12.1	0	0	0	0	0	0	0	0	1	2	1	18.3	80	3	8.42	2.25	1.8	4.76	8.08	1.77	2.17	58.1	31.3	6.2	2	1	2
3096	Y079	2863	1	33	2009/8/26	2	2009/8/26	1976/6/4	1	0	0	0	0	12.1	0	0	0	0	0	0	0	0	1	2	1	22.2	96	2	11.74	2.14	1.83	4.2	5.74	1.01	0.83	55.4	40.3	5.33	2	1	1
2119	L307	1995	2	61	2009/8/27	2	2009/8/27	1951/4/20	2	0	1	0	0	12.1	0	0	0	0	0	0	0	0	4	1	1	25	80	1	6.37	2.35	1.29	4.94	7.61	1.22	1.63	39.5	36.4	7.07	2	1	3
2653	T029	2469	1	48	2009/8/28	2	2009/8/28	1962/12/24	1	0	0	0	0	12.1	0	0	0	0	0	0	0	0	1	0	1	23.2	115	3	12.22	1.64	2.34	3.04	4.7	1.16	1.09	1289.1	40	4.72	2	1	1
3094	Y078	2862	1	78	2009/8/28	2	2009/8/28	1933/12/18	1	1	0	0	0	12.1	0	0	0	0	0	0	0	1	1	2	1	20.7	103	2	7.52	2.09	2.05	2.81	4.01	1.4	0.73	150.1	38	7.48	2	2	1
1574	H103	1511	1	37	2009/9/2	2	2009/9/2	1975/9/24	1	0	0	0	0	12.1	0	0	0	0	0	0	0	0	1	0	1	20.3	42	3	17.49	1.83	2.53	2.22	3.53	0.55	1.06	585.2	33	3.29	2	1	1
3093	Y077	2861	1	42	2009/9/3	2	2009/9/3	1969/5/23	1	0	0	0	0	12.1	0	0	0	0	0	0	0	0	3	2	1	33.3	70	3	13.18	1.96	1.4	1.9	7.6	6.94	0.57	139.4	38	4.44	2	1	3
2117	L305	1993	2	60	2009/9/4	2	2009/9/4	1952/9/22	1	0	1	0	0	12.1	0	0	0	0	0	0	0	0	2	1	1	20.3	98	1	6.36	1.98	1.23	3.4	5.5	2.23	1.1	123.4	37	7.11	1	1	1
2793	W095	2594	1	62	2009/9/4	2	2009/9/4	1949/11/3	1	0	0	0	0	12.1	0	0	0	0	0	0	0	0	1	0	1	20.7	102	1	7.73	2.1	1.9	1.79	3	0.48	1.07	333.2	43	7.6	2	1	1
1426	G030	1378	1	65	2009/9/7	2	2009/9/7	1946/4/3	1	0	0	0	0	12.1	0	0	0	0	0	0	0	1	3	2	1	27.7	68	1	11.62	1.99	0.88	2.04	3.01	0.87	1.03	71.5	28	4.7	2	1	3
3379	Z164	3115	2	46	2009/9/10	2	2009/9/10	1962/12/29	1	0	0	0	0	12.1	0	0	0	0	0	0	0	0	1	0	1	20.3	80	2	10.33	2.18	1.17	3.06	4.8	1.01	1.21	138	44	4.29	2	1	1
2786	W089	2587	2	49	2009/9/11	2	2009/9/11	1963/4/7	1	0	0	0	0	12.1	0	0	0	0	0	0	0	0	4	2	1	23.3	N/A	1	N/A	N/A	N/A	N/A	N/A	N/A	N/A	N/A	N/A	N/A	2	1	1
2122	L309	1997	1	77	2009/9/14	2	2009/9/14	1935/9/3	1	0	1	0	0	12.1	0	0	0	0	0	0	0	0	2	2	1	24.3	78	2	9.13	2.11	1.45	3.53	5.14	1.29	0.77	484.8	39	6	1	2	3
2521	Q021	2352	1	64	2009/9/15	2	2009/9/15	1948/8/15	1	0	0	0	1	12.1	0	0	0	0	0	0	0	0	4	2	1	21.2	N/A	1	N/A	N/A	N/A	N/A	N/A	N/A	N/A	N/A	N/A	N/A	2	1	1
2789	W092	2591	2	42	2009/9/15	2	2009/9/15	1970/8/8	2	0	0	0	0	12.1	0	0	0	0	0	0	0	0	1	0	1	18	112	3	7.08	1.89	1.56	2.85	4.65	1.35	1.44	551	36	6.75	2	1	2
3381	Z165	3116	2	71	2009/9/15	2	2009/9/15	1937/11/24	3	0	1	0	0	12.1	0	0	0	0	0	0	0	0	2	0	1	23	98	2	5.77	2.08	2	3.64	6.4	2.67	1.19	103.7	31	7.69	2	2	1
1154	C119	1137	1	46	2009/9/17	2	2009/9/17	1964/2/24	1	0	0	0	0	6.6	0	0	0	0	0	1	0	0	1	0	1	22	92	3	8.65	2.34	1.74	3.61	5.75	2.04	1.03	393.2	38	7.09	2	1	1
2544	R003	2373	2	75	2009/9/18	2	2009/9/18	1933/11/21	2	0	1	0	0	12.1	0	0	0	0	0	0	0	0	2	0	1	23.4	99	1	4.77	2.2	1.19	3.29	5.3	1.87	0.86	124.8	34	9.46	2	2	1
2123	L310	1998	1	28	2009/9/21	2	2009/9/21	1981/8/6	2	0	0	0	0	12.1	0	0	0	0	0	0	0	0	1	2	1	16.6	111	3	8.31	2.48	2.45	4.73	7.1	2.45	1.33	270.7	42	8.21	2	1	2
2787	W090	2588	1	19	2009/9/21	2	2009/9/21	1993/5/18	1	0	0	0	0	12.1	0	0	0	0	0	0	0	0	1	0	1	18.7	122	2	8.49	1.58	1.87	2.41	3.3	0.7	0.76	1287.5	45	8.66	2	1	1
2788	W091	2589	2	40	2009/9/22	2	2009/9/22	1972/9/13	1	0	0	0	0	12.1	0	0	0	0	0	0	0	0	1	0	1	19.1	75	1	15.02	1.23	2.31	2.74	4.5	0.78	1.17	2234.1	41	2.86	2	1	1
2792	W094	2593	1	57	2009/9/24	2	2009/9/24	1951/10/13	1	0	0	0	1	12.1	0	0	0	0	0	0	0	0	4	0	1	21.2	85	2	8.56	1.87	1.59	1.58	3	0.47	1.04	595.1	35	6.87	2	1	1
1576	H104	1512	1	32	2009/9/25	2	2009/9/25	1977/11/25	3	1	0	0	0	5.8	0	0	0	0	0	1	0	0	1	2	1	26	67	1	12.22	2.16	1.97	2.44	3.85	2.15	0.62	311.6	34	5.12	2	1	3
2791	W093	2592	1	73	2009/9/25	2	2009/9/25	1938/10/12	1	1	1	0	0	12.1	0	0	0	0	0	0	0	0	2	0	1	22.4	96	3	6.18	1.93	2.08	2.58	3.9	0.97	0.83	413.3	38	9.52	2	2	1
1221	C172	1196	1	57	2011/4/19	2	2011/4/19	1953/8/2	1	0	0	0	0	9	1	1	0	0	0	0	0	0	3	0	2	29.6	77	3	14.64	1.4	3.36	3.53	7.41	4.93	0.71	412	31	3.7	2	1	3
2124	L311	1999	1	30	2009/9/29	2	2009/9/29	1980/1/20	1	0	0	0	0	7.3	0	0	0	0	0	1	0	0	1	2	1	N/A	70	2	13.71	1.83	2.53	2.24	4.3	1.92	0.91	262.5	30	4.54	2	1	2
2126	L312	2001	2	24	2009/9/30	2	2009/9/30	1987/10/19	1	0	0	0	0	12.1	0	0	0	0	0	0	0	0	1	2	1	19.8	53	2	12.59	2.19	2.08	2.34	3.94	0.87	0.9	434.7	29	3.89	2	1	1
2272	L430	2131	1	72	2009/10/6	2	2009/10/6	1938/8/23	1	0	0	0	0	12.1	0	0	0	0	0	0	0	0	1	0	1	N/A	N/A	1	N/A	N/A	N/A	N/A	N/A	N/A	N/A	N/A	N/A	N/A	2	2	2
3382	Z166	3117	1	62	2009/10/9	2	2009/10/9	1949/11/6	2	0	1	1	1	12.1	0	0	0	0	0	0	0	0	2	2	1	28	72	3	6.14	2.12	1.62	2.77	4.02	1.73	0.61	135.3	29	9.91	2	1	3
2127	L313	2002	2	34	2009/10/10	2	2009/10/10	1975/7/8	2	0	0	0	0	2.2	0	0	0	0	0	1	0	0	1	2	1	23.3	58	1	13.05	1.93	1.89	2.63	4.7	2.13	0.84	480.5	35	3.48	2	1	1
3384	Z168	3119	1	44	2009/10/10	2	2009/10/10	1967/2/25	2	0	0	0	0	12.1	0	0	0	0	0	0	0	0	1	0	1	29.3	87	2	13.49	1.8	2.84	1.69	6.7	8.44	0.71	706.2	39	4.28	2	1	3
2946	X066	2729	1	66	2009/10/12	2	2009/10/12	1945/5/9	1	1	0	0	0	12.1	0	0	0	0	0	0	0	0	3	2	1	26	N/A	1	N/A	N/A	N/A	N/A	N/A	N/A	N/A	N/A	N/A	N/A	2	2	3
2129	L315	2004	1	55	2009/10/14	2	2009/10/14	1954/9/19	1	0	0	0	0	12.1	0	0	0	0	0	0	0	0	4	2	1	22.2	N/A	1	N/A	N/A	N/A	N/A	N/A	N/A	N/A	N/A	N/A	N/A	2	1	1
2128	L314	2003	1	37	2009/10/15	2	2009/10/15	1972/8/27	2	0	0	0	0	12.1	0	0	0	0	0	0	0	0	1	0	1	25.4	62	3	13.88	1.6	2.04	2.29	5.3	3.92	0.66	637.9	44	4.29	2	1	3
2522	Q022	2353	1	47	2009/10/15	2	2009/10/15	1964/9/8	1	0	0	0	0	12.1	0	0	0	0	0	0	0	0	1	0	1	23.7	87	2	9.83	2.15	1.84	2.7	3.8	2.22	0.75	297.3	38	6.09	2	1	1
18308	Y080	125169	2	52	2009/10/19	2	2009/10/19	1957/3/12	1	0	0	0	0	12.1	0	0	0	0	0	0	0	0	2	0	1	18.16	N/A	1	N/A	N/A	N/A	N/A	N/A	N/A	N/A	N/A	N/A	N/A	2	1	2
2947	X067	2731	1	47	2009/10/22	2	2009/10/22	1964/10/7	1	0	1	0	0	12.1	0	0	0	0	0	0	0	0	2	0	1	26	85	2	9.94	2.21	2.57	7.23	8.64	1.44	1.24	389.1	32.1	6.01	2	1	3
2131	L316	2005	2	36	2009/10/26	2	2009/10/26	1972/12/27	2	0	0	0	0	12.1	0	0	0	0	0	0	0	0	1	0	1	19.4	69	3	7.04	2.2	1.22	3.6	5	0.95	1.38	897.6	41	7.02	2	1	1
1309	D033	1275	2	28	2009/10/27	2	2009/10/27	1984/7/9	2	0	0	0	0	12.1	0	0	0	0	0	0	0	0	1	0	1	18.4	81	3	13.28	1.51	2.53	2.46	4.5	1.51	1.15	585.2	34	3.55	2	1	2
3099	Y082	2866	1	63	2009/10/27	2	2009/10/27	1948/12/24	1	0	0	0	0	12.1	0	0	0	0	0	0	0	0	4	0	1	21.4	63	2	8.53	2.12	1.63	2.73	3.9	1.45	0.83	268.7	34	6.76	2	1	1
1577	H105	1513	1	39	2009/10/28	2	2009/10/28	1970/1/16	1	0	0	1	0	12.1	0	0	0	0	0	0	0	0	1	2	1	20.4	94	2	11.16	2.23	1.59	1.52	3.13	0.78	1.19	428.9	45	5.46	2	1	1
1156	C120	1138	2	48	2009/10/29	2	2009/10/29	1964/9/19	2	0	1	0	0	12.1	0	0	0	0	0	0	0	0	1	0	1	21.1	116	3	9.48	2.55	1.88	3.31	4.5	1.28	1.05	25.8	40	4.69	2	1	1
1427	G031	1379	2	39	2009/10/30	2	2009/10/30	1972/10/10	2	0	0	0	0	12.1	0	0	0	0	0	0	0	0	1	0	1	18.8	61	2	8.05	1.35	1.88	3.51	5.66	1.49	0.9	378.8	36	5.91	2	1	1
3386	Z169	3121	1	64	2009/11/2	2	2009/11/2	1945/9/4	1	0	0	0	0	12.1	0	0	0	0	0	0	0	0	1	2	1	N/A	N/A	1	N/A	N/A	N/A	N/A	N/A	N/A	N/A	N/A	N/A	N/A	2	1	2
2591	S032	2414	1	63	2009/11/5	2	2009/11/5	1949/7/12	1	0	1	0	0	12.1	0	0	0	0	0	0	0	0	3	0	1	25.3	75	3	18.56	2.2	1.99	4.37	6.1	2.49	0.84	768	41	2.76	2	1	3
2132	L317	2006	1	37	2009/11/12	2	2009/11/12	1973/10/29	1	1	0	0	0	9	0	0	0	0	0	1	0	0	1	2	1	27.5	74	2	8.89	2.04	1.79	3.22	6.61	2.34	0.99	543	29	7.18	2	1	3
2794	W096	2595	2	40	2009/11/12	2	2009/11/12	1968/12/16	1	0	0	0	0	12.1	0	0	0	0	0	0	0	0	1	2	1	16.2	52	2	14.52	1.87	2.89	3.46	4.4	0.84	0.85	2759.6	35	2.98	2	1	2
2299	L452	2155	2	76	2011/5/16	2	2011/5/16	1935/5/27	1	0	0	0	0	9	1	1	0	0	0	0	0	0	2	2	2	21.2	89	1	6.27	2.03	2.02	2.9	5.6	2.91	0.79	376.4	38.3	6.89	1	2	1
2589	S031	2413	1	48	2009/11/16	2	2009/11/16	1962/10/20	1	0	0	0	0	6.8	0	0	0	0	0	1	0	0	1	0	1	24.1	57	3	13.87	1.77	3.26	3.06	4.62	1.8	0.57	777.1	35	4.08	2	1	3
2796	W097	2596	1	42	2009/11/18	2	2009/11/18	1967/2/24	1	0	1	0	0	12.1	0	0	0	0	0	0	0	0	2	0	1	19.6	63	2	8.22	1.84	0.89	3.3	4.11	0.5	1.32	611.7	38	7.66	2	1	1
2654	T030	2471	1	48	2009/11/19	2	2009/11/19	1961/9/10	1	0	1	0	0	12.1	0	0	0	0	0	0	0	0	2	2	1	23.8	51	2	12.96	2.07	2.31	2.62	5.7	3.84	0.57	272.2	26	4.41	2	1	1
2134	L319	2008	1	27	2009/11/20	2	2009/11/20	1982/6/15	1	0	0	0	0	2.1	0	0	0	0	0	1	0	0	1	0	1	19	65	3	11.08	2	1.85	2.59	4	0.98	1.04	538	38	5.93	2	1	1
2439	O007	2279	2	48	2009/11/23	2	2009/11/23	1963/11/2	2	0	1	0	0	12.1	0	0	0	0	0	0	0	0	1	1	1	19.1	88	2	7.27	2.19	1.9	2.06	3.5	0.97	0.89	1363.5	45	6.37	2	1	1
2593	S034	2416	1	38	2009/11/24	2	2009/11/24	1971/9/29	1	0	0	0	0	12.1	0	0	0	0	0	0	0	0	1	2	1	N/A	N/A	1	N/A	N/A	N/A	N/A	N/A	N/A	N/A	N/A	N/A	N/A	2	1	2
3387	Z170	3122	1	49	2009/11/30	2	2009/11/30	1962/10/17	2	0	1	0	0	12.1	0	0	0	0	0	0	0	0	2	2	1	19.1	68.6	2	8.09	N/A	1.51	N/A	N/A	N/A	N/A	256.3	N/A	7.56	2	1	1
2146	L328	2018	2	54	2009/12/2	2	2009/12/2	1955/11/24	2	0	0	1	0	12.1	0	0	0	0	0	0	0	0	1	0	1	25	83	1	9.84	2.01	1.37	2.41	5.68	3.68	1.12	559.8	29	4.39	2	1	3
1437	G039	1388	2	64	2011/5/27	2	2011/5/27	1947/7/26	1	0	1	0	0	9.7	1	1	0	0	0	0	0	1	2	2	2	N/A	74	1	12.76	1.81	2.85	3.62	5.52	1.8	1.07	386.2	31.5	3.14	1	1	2
2137	L321	2011	1	30	2009/12/7	2	2009/12/7	1979/11/29	1	0	0	0	0	12.1	0	0	0	0	0	0	0	0	1	0	1	21.7	77	2	10.99	1.84	1.66	2.45	3.78	0.99	0.89	428	42	5.86	2	1	1
2481	P030	2316	1	30	2009/12/7	2	2009/12/7	1981/10/2	1	0	0	0	0	12.1	0	0	0	0	0	0	0	0	1	0	1	17.4	78	2	10.53	2.32	1.36	1.77	3.01	1.04	0.94	442.1	41	6.16	2	1	2
2138	L322	2012	1	64	2009/12/8	2	2009/12/8	1948/1/1	1	0	0	0	0	12.1	0	0	0	0	0	0	0	1	1	2	1	19.4	N/A	1	N/A	N/A	N/A	N/A	N/A	N/A	N/A	N/A	N/A	N/A	2	1	1
3388	Z171	3123	1	46	2009/12/8	2	2009/12/8	1965/3/12	1	0	0	0	0	12.1	0	0	0	0	0	0	0	0	1	0	1	24.5	82	3	8.63	2.18	1.4	3.9	5.61	1.36	1.17	411.5	30	7.11	2	1	3
1159	C123	1142	2	65	2009/12/9	2	2009/12/9	1944/11/21	2	1	1	0	0	12.1	0	0	0	0	0	0	0	0	3	0	1	22.9	83	2	6.11	2.01	1.99	3.32	5.5	1.93	1.04	1558.8	40	7.33	2	1	1
3102	Y084	2868	2	42	2009/12/9	2	2009/12/9	1969/12/16	2	0	0	0	0	12.1	0	0	0	0	0	0	0	0	1	0	1	22	64	3	8.13	2.02	1.07	2.48	3.95	1.29	0.97	400.9	34	5.75	2	1	1
1579	H107	1515	1	64	2009/12/10	2	2009/12/10	1948/9/1	1	0	0	0	0	12.1	0	0	0	0	0	0	0	0	1	0	1	22.8	118	1	7.93	2.35	1.96	2.07	4.34	2.37	0.81	333.6	41	7.33	2	1	1
2141	L324	2014	1	22	2009/12/10	2	2009/12/10	1989/1/4	1	0	0	0	0	12.1	0	0	0	0	0	0	0	0	1	2	1	17.3	79	2	12.62	2.14	2.55	2.7	4.91	1.94	1.04	584.7	28	5.32	2	1	2
2139	L323	2013	2	38	2009/12/10	2	2009/12/10	1971/8/15	2	0	1	0	0	12.1	0	0	0	0	0	0	0	0	2	2	1	21.7	91	1	12.32	1.72	3.06	3.39	6.61	6.62	0.75	1150.6	30	3.64	1	1	1
2546	R004	2374	2	24	2009/12/10	2	2009/12/10	1985/1/22	2	0	0	0	0	12.1	0	0	0	0	0	0	0	0	1	2	1	18.7	85	3	13.04	2.33	0.77	1.9	3.82	1.43	1.22	287.2	42	3.74	2	1	1
2797	W098	2597	2	71	2009/12/10	2	2009/12/10	1941/6/28	2	0	0	0	0	12.1	0	0	0	0	0	0	0	0	1	1	1	20.2	102	2	8.83	2.57	1.44	3.39	6	1.91	1.87	149	24	4.7	2	2	1
1157	C121	1139	1	28	2009/12/11	2	2009/12/11	1981/7/12	1	0	0	0	0	12.1	0	0	0	0	0	0	0	0	1	2	1	17.1	74	2	9.04	2.01	1.92	2.61	5.2	3.77	0.9	597.8	27	7.45	2	1	2
2143	L326	2016	2	87	2009/12/11	2	2009/12/11	1925/8/28	1	0	0	0	0	12.1	0	0	0	0	0	0	0	0	3	0	1	24.3	90	1	3.2	2.26	1.02	2.56	4.8	1.91	1.2	125.8	38	14.56	2	2	3
2142	L325	2015	1	63	2009/12/11	2	2009/12/11	1949/5/16	1	0	1	0	0	12.1	0	0	0	0	0	0	0	1	2	0	1	22.1	94	2	8.89	1.93	2.64	2.68	4.12	1.65	1.03	287.9	28	6.44	2	1	1
2798	W099	2598	1	47	2009/12/11	2	2009/12/11	1965/6/3	2	0	1	0	0	12.1	0	0	0	0	0	0	0	0	2	0	1	24.8	56	2	9.34	2	2.08	1.96	3.1	1.11	0.52	445.8	24	6.46	2	1	3
1158	C214	1141	2	68	2009/12/14	2	2009/12/14	1941/8/10	2	0	1	0	0	12.1	0	0	0	0	0	0	0	0	2	0	1	19.7	59	2	11.47	1.65	2.11	2.28	3.9	1.2	0.97	767.7	33	3.51	2	2	1
2147	L329	2019	1	68	2009/12/15	2	2009/12/15	1944/9/22	3	0	1	0	0	12.1	0	0	0	0	0	0	0	0	2	2	1	23.5	64	2	6.87	2.34	1.5	1.83	3	0.84	0.89	416.8	36	8.55	2	2	1
3389	Z172	3124	2	62	2009/12/15	2	2009/12/15	1948/10/28	1	0	0	0	0	12.1	0	0	0	0	0	0	0	0	1	2	1	18.1	107	1	9.64	1.95	1.91	2.76	4.52	0.78	1.51	744	31	4.37	1	1	2
2148	L330	2021	1	46	2009/12/16	2	2009/12/16	1963/1/9	1	0	0	0	0	12.1	0	0	0	0	0	0	0	0	4	2	1	N/A	N/A	1	N/A	N/A	N/A	N/A	N/A	N/A	N/A	N/A	N/A	N/A	2	1	2
3391	Z173	3125	1	50	2009/12/17	2	2009/12/17	1959/7/20	1	0	0	0	0	12.1	0	0	0	0	0	0	0	0	1	0	1	17.7	104	2	7.07	2.16	1.66	2.12	3.32	0.98	0.81	191.7	32	8.8	2	1	2
1368	F028	1327	2	21	2009/12/18	2	2009/12/18	1988/5/30	1	0	0	0	0	12.1	0	0	0	0	0	0	0	0	1	0	1	17.7	56	2	13.9	1.62	2.52	2.9	4.2	1.24	0.77	1005	36	3.57	2	1	2
1581	H108	1516	1	57	2009/12/18	2	2009/12/18	1952/2/14	1	0	0	0	0	12.1	0	0	0	0	0	0	0	0	1	0	1	19.1	76	2	10.32	2.26	1.43	3.19	5.36	1.33	1.21	588.1	35	5.54	2	1	1
2656	T031	2472	2	31	2009/12/18	2	2009/12/18	1979/12/4	1	0	0	0	0	12.1	0	0	0	0	0	0	0	0	1	0	1	N/A	71	2	12.62	2.29	1.6	3.56	5.9	2.79	0.94	97	35	3.68	2	1	2
1583	H110	1518	1	29	2009/12/21	2	2009/12/21	1980/12/14	1	0	0	0	0	2	0	0	0	0	0	1	0	0	1	2	1	22.2	90	3	8.99	2.16	1.59	2.91	5.12	1.96	0.84	447.1	31	7.44	2	1	1
3103	Y085	2869	1	47	2009/12/22	2	2009/12/22	1964/10/20	1	0	0	0	0	12.1	0	0	0	0	0	0	0	0	1	0	1	25	116	2	9.94	2.3	1.75	2.05	3.7	1.53	1.08	145	38	6.01	2	1	3
2151	L332	2023	1	73	2009/12/23	2	2009/12/23	1936/8/22	2	0	0	0	0	12.1	0	0	0	0	0	0	0	0	4	2	1	20.4	N/A	1	N/A	N/A	N/A	N/A	N/A	N/A	N/A	N/A	N/A	N/A	2	2	1
2149	L331	2022	2	69	2009/12/23	2	2009/12/23	1943/1/1	1	0	0	0	0	12.1	0	0	0	0	0	0	0	0	1	2	1	19.7	93	1	7.16	2	1.28	2.05	4.63	3.11	0.94	258.8	26	6.03	2	2	1
2482	P031	2317	2	61	2009/12/24	2	2009/12/24	1951/6/25	1	0	0	0	0	12.1	0	0	0	0	0	0	0	0	1	0	1	21.4	50	1	8.22	2.13	1.86	3.98	6.2	1.42	0.89	791.8	33	5.27	2	1	1
3392	Z174	3126	2	63	2009/12/24	2	2009/12/24	1949/1/1	1	0	1	0	0	12.1	0	0	0	0	0	0	0	0	2	0	1	24.3	49	1	7.91	1.91	1.81	2.24	3.7	0.86	0.82	190.6	30	5.47	2	1	3
1161	C124	1143	2	76	2009/12/25	2	2009/12/25	1936/9/15	2	1	1	0	1	12.1	0	0	0	0	0	0	0	0	2	0	1	N/A	60	2	7.17	2.14	2.01	2.58	4	0.89	0.72	194.6	33	5.9	1	2	2
1584	H111	1519	1	34	2009/12/25	2	2009/12/25	1976/9/24	1	0	0	0	0	12.1	0	0	0	0	0	0	0	1	1	0	1	20.7	70	2	13.18	2.09	2.06	2.56	4.2	1.05	1.13	710.7	41	4.64	2	1	1
3092	Y076	2859	2	60	2009/8/4	2	2009/8/4	1949/8/10	1	0	0	0	1	1.1	1	1	0	0	0	0	0	1	1	2	1	27.1	61	1	4.61	2.15	1.53	2.95	7.1	1.36	2.84	38.6	34	10.29	2	1	3
2837	W130	2633	2	97	2011/6/28	2	2011/6/28	1913/8/8	1	0	1	0	0	1	1	1	0	0	0	0	0	0	2	2	2	24.67	77	1	10.92	1.96	2	2.2	N/A	N/A	N/A	412	29	3.46	2	2	3
2308	L459	2163	1	66	2011/7/13	2	2011/7/13	1944/9/9	1	0	0	0	0	5.8	1	1	0	0	0	0	0	1	2	2	2	18.4	74	1	4.81	2.1	2	2.1	4	1.78	0.85	124.6	23	12.98	1	2	2
1587	H113	1522	2	25	2009/12/29	2	2009/12/29	1985/5/30	2	0	0	0	0	7.5	0	0	0	0	0	1	0	0	1	0	1	17.1	46	3	10.27	2.15	2.68	2.97	5.1	0.44	1.5	928.2	39	4.88	2	1	2
2153	L334	2025	2	19	2009/12/29	2	2009/12/29	1993/5/26	2	0	0	0	0	12.1	0	0	0	0	0	0	0	0	4	2	1	18.7	36	2	11.81	N/A	2.26	N/A	N/A	N/A	N/A	1273.6	N/A	4.39	2	1	1
2136	L320	2009	2	78	2009/12/30	2	2009/12/30	1933/9/16	1	0	1	0	0	12.1	0	0	0	0	0	0	0	0	2	0	1	20.8	97	1	8.26	2.31	2.14	3.62	5.5	0.75	1.41	1109.8	38	4.99	2	2	1
2799	W100	2599	2	43	2009/12/30	2	2009/12/30	1966/10/21	1	0	0	0	0	12.1	0	0	0	0	0	0	0	0	3	2	1	24.1	76	2	7.52	2.33	1.08	1.31	4.54	2.01	1.3	210.1	42	6.27	2	1	3
3104	Y086	2871	1	59	2009/12/30	2	2009/12/30	1953/6/12	1	0	0	0	0	12.1	0	0	0	0	0	0	0	0	4	0	1	26.4	79	2	16.03	1.61	2.62	2.26	3.93	1.45	0.9	679.2	34	3.31	2	1	3
2154	L335	2026	1	51	2009/12/31	2	2009/12/31	1958/9/14	2	0	0	0	0	12.1	0	0	0	0	0	0	0	0	1	0	1	19.9	78	2	8.92	2.17	1.51	2.01	3.6	0.91	0.98	488.4	41	6.7	2	1	1
3393	Z175	3127	2	55	2009/12/31	2	2009/12/31	1957/10/1	1	0	0	0	0	12.1	0	0	0	0	0	0	0	1	4	2	1	19.9	54	2	7.18	N/A	0.54	N/A	N/A	N/A	N/A	9.2	N/A	6.29	2	1	1
2156	L336	2027	1	36	2010/1/4	2	2010/1/4	1973/3/22	1	0	0	0	0	12.1	0	0	0	0	0	0	0	0	1	2	1	21.4	101	2	10.92	2.12	2.21	3.32	5.4	1.27	1.16	815.7	32	5.7	2	1	1
1163	C126	1145	1	49	2010/1/5	2	2010/1/5	1962/12/4	2	0	0	0	0	12.1	0	0	0	0	0	0	0	0	1	2	1	23.2	79	2	12.37	1.94	1.76	1.86	3.52	2.02	0.64	480.4	37	4.63	2	1	1
1589	H115	1524	1	22	2010/1/5	2	2010/1/5	1987/10/14	1	0	0	0	0	0.1	0	0	0	0	0	0	0	0	4	2	1	N/A	N/A	1	N/A	N/A	N/A	N/A	N/A	N/A	N/A	N/A	N/A	N/A	2	1	2
2162	L341	2033	2	62	2010/1/6	2	2010/1/6	1949/12/13	3	0	1	0	0	12.1	0	0	0	0	0	0	0	0	2	2	1	21.6	91	2	3.69	2.31	1.9	2.28	4.99	3.95	0.81	260.6	32	13.24	2	1	1
2161	L340	2032	1	29	2010/1/6	2	2010/1/6	1980/10/30	1	0	0	0	0	12.1	0	0	0	0	0	0	0	0	1	2	1	18.4	134	1	8.47	N/A	4	N/A	N/A	N/A	N/A	771.1	N/A	7.97	2	1	2
3106	Y087	2872	1	42	2010/1/6	2	2010/1/6	1970/7/3	2	0	1	0	0	12.1	0	0	0	0	0	0	0	1	1	0	1	19.5	47	1	17.62	1.53	1.55	1.34	2.63	0.59	0.71	575	36	3.18	2	1	1
2157	L337	2028	1	34	2010/1/7	2	2010/1/7	1976/2/17	1	0	0	0	0	2.6	0	0	0	0	0	1	0	0	1	0	1	22.7	78	2	11.48	2.31	1.27	3.05	5	1.89	0.93	470.5	37	5.44	2	1	1
1162	C125	1144	1	48	2010/1/8	2	2010/1/8	1963/11/22	1	0	0	0	0	12.1	0	0	0	0	0	0	0	0	1	0	1	21.5	49	2	13.2	2.32	1.89	2.34	4.5	1.76	1.14	595.1	36	4.32	2	1	1
1593	H118	1527	1	35	2010/1/8	2	2010/1/8	1977/8/16	1	0	0	0	0	12.1	0	0	0	0	0	0	0	0	1	0	1	19.7	80	2	10.55	2.19	1.38	3.08	4.99	0.66	1.26	473.9	36	5.96	2	1	1
1702	J017	1624	1	21	2010/1/11	2	2010/1/11	1989/12/19	1	0	0	0	0	5.7	0	0	0	0	0	1	0	0	4	2	1	18.1	55	3	11.82	2.21	2.49	3.39	5.3	1.11	1.11	528.3	33	5.8	2	1	2
1588	H114	1523	2	60	2010/1/12	2	2010/1/12	1951/8/22	1	0	1	0	0	12.1	0	0	0	0	0	0	0	0	2	0	1	22.6	77	1	6.45	2.28	1.53	6.21	9.9	3.81	1.12	240.5	38	7	1	1	1
2158	L338	2029	2	59	2010/1/12	2	2010/1/12	1953/7/24	2	0	0	0	0	12.1	0	0	0	0	0	0	0	0	1	2	1	24.7	88	3	5.24	2.03	1.42	4.17	6.76	1.93	1.06	193.9	31	8.92	2	1	3
3394	Z176	3128	1	58	2010/1/12	2	2010/1/12	1954/5/21	3	0	1	0	0	12.1	0	0	0	0	0	0	0	0	2	0	1	28.9	89	2	8.99	2.04	2.23	4.15	5.7	1.51	0.92	929.6	30	6.47	2	1	3
2839	W132	2635	1	60	2011/8/1	2	2011/8/1	1951/9/20	1	0	1	0	1	5	1	1	0	0	0	0	0	0	2	1	2	21.6	99	3	9.91	2.17	1.66	2.5	4.37	1.88	0.69	100	34.9	5.74	1	1	1
2801	W101	2601	2	46	2010/1/13	2	2010/1/13	1966/9/6	1	0	0	0	0	12.1	0	0	0	0	0	0	0	0	4	0	1	19.3	74	2	13.91	2.11	2.29	2.61	4.55	1.34	1.11	1169	41	3.04	2	1	1
3098	Y081	2865	1	82	2009/9/27	2	2009/9/27	1927/1/1	1	0	1	0	1	4	1	1	0	0	0	0	0	0	4	0	1	22.2	91	1	4.63	2.03	1.48	3.19	4.4	0.97	0.75	429.3	24	12.98	1	2	1
1311	D034	1276	2	41	2010/1/18	2	2010/1/18	1971/5/18	1	0	0	0	0	12.1	0	0	0	0	0	0	0	0	4	0	1	18.3	96	2	9.03	2.14	2.42	3.15	4.92	3.12	0.77	89.1	31	5.13	2	1	2
2159	L339	2031	1	39	2010/1/18	2	2010/1/18	1972/10/18	1	0	0	0	0	12.1	0	0	0	0	0	0	0	0	1	2	1	18.8	66	2	13.14	2.04	1.58	3.41	6	0.96	1.49	269.3	32	4.52	2	1	1
1592	H117	1526	2	50	2010/1/20	2	2010/1/20	1959/11/8	2	0	0	0	0	12.1	0	0	0	0	0	0	0	0	3	2	1	23.1	87	2	8.25	2.34	1.67	3.41	5	0.83	1.58	824.7	43	5.47	2	1	1
1594	H119	1528	2	26	2010/1/20	2	2010/1/20	1984/9/16	1	0	0	0	0	12.1	0	0	0	0	0	0	0	0	1	0	1	N/A	N/A	1	N/A	N/A	N/A	N/A	N/A	N/A	N/A	N/A	N/A	N/A	2	1	2
2323	L472	2176	2	42	2011/9/28	2	2011/9/28	1968/12/28	2	1	0	0	0	1	1	1	0	0	0	0	0	0	1	2	2	N/A	89	1	11.46	2.2	0.97	1.61	3	1.43	0.62	95.2	33	3.87	2	1	2
2327	L475	2179	1	74	2011/10/24	2	2011/10/24	1937/1/5	2	0	0	1	0	4.8	1	1	0	0	0	0	0	0	2	2	2	21	133	1	6.63	2.3	2.2	3.98	5.9	1.01	1.35	296.1	38	8.75	2	2	1
3397	Z178	3131	1	69	2010/1/21	2	2010/1/21	1943/8/3	2	0	0	0	0	12.1	0	0	0	0	0	0	0	0	1	0	1	25.3	59	2	11.57	1.93	2.1	2.98	4.83	0.78	1.47	500.7	40	4.67	2	2	3
1166	C128	1147	2	71	2010/1/22	2	2010/1/22	1941/1/25	2	0	1	0	0	12.1	0	0	0	0	0	0	0	0	2	0	1	22.4	86	2	8.1	2.04	0.85	3.64	5.7	2.33	0.75	213.8	28	5.2	2	2	1
1591	H116	1525	1	33	2010/1/25	2	2010/1/25	1976/3/18	2	0	1	0	0	12.1	0	0	0	0	0	0	0	0	2	0	1	18.8	89	3	7.04	1.65	2.57	2.27	5.43	0.88	2.24	192	39	9.63	2	1	1
2524	Q024	2355	1	41	2010/1/26	2	2010/1/26	1971/3/23	2	0	0	0	0	12.1	0	0	0	0	0	0	0	1	4	0	1	19.3	110	2	8.94	1.92	1.81	2.7	4.47	1.48	1.22	336.1	25	6.99	2	1	1
1242	C189	1215	2	69	2011/11/22	2	2011/11/22	1942/10/8	2	0	0	0	0	3	1	1	0	0	0	0	0	0	4	2	2	18.3	102	1	12.29	2.3	2.08	3.42	5.7	3.37	0.71	141.1	35.4	3.23	1	2	2
3398	Z179	3132	1	45	2010/1/26	2	2010/1/26	1967/2/2	2	0	0	0	0	12.1	0	0	0	0	0	0	0	1	1	0	1	24.7	77	2	13.86	1.56	2.55	2.16	3.4	0.76	0.99	585.9	38	4.13	2	1	3
2166	L345	2036	1	76	2010/1/27	2	2010/1/27	1934/2/11	1	0	1	0	0	4	0	0	0	0	0	0	0	0	2	0	1	23.6	66	2	7.48	2.09	1.61	2.88	3.96	0.52	0.96	479.3	35	7.58	2	2	1
2167	L346	2037	1	38	2010/1/28	2	2010/1/28	1971/10/15	1	0	0	0	0	12.1	0	0	0	0	0	0	0	0	1	0	1	20.8	59	2	11.92	2.06	2.07	2.39	3.82	1.3	0.63	493.9	34	5.09	2	1	1
3399	Z180	3133	2	50	2010/1/28	2	2010/1/28	1961/11/12	1	0	1	0	0	12.1	0	0	0	0	0	0	0	0	4	0	1	20.7	73	2	12.37	N/A	2.09	N/A	N/A	N/A	N/A	263.3	N/A	3.42	2	1	1
2171	L349	2041	2	36	2010/1/29	2	2010/1/29	1976/5/23	2	0	0	0	0	12.1	0	0	0	0	0	0	0	0	1	0	1	21	78	2	8.86	1.79	2.24	2.74	4.92	1.28	1.19	1004.6	34	5.38	2	1	1
2186	L361	2054	2	52	2010/2/1	2	2010/2/1	1958/5/11	1	0	1	0	0	12.1	0	0	0	0	0	0	0	0	4	0	1	19.1	N/A	1	N/A	N/A	N/A	N/A	N/A	N/A	N/A	N/A	N/A	N/A	2	1	1
2168	L347	2038	2	25	2010/2/1	2	2010/2/1	1987/9/29	2	0	0	0	0	12.1	0	0	0	0	0	0	0	0	1	2	1	21.3	38	2	20.74	1.22	1.57	2.37	4.2	1.8	0.66	504.1	26	2.17	2	1	1
2172	L350	2042	1	46	2010/2/2	2	2010/2/2	1966/2/27	1	0	0	0	0	12.1	0	0	0	0	0	0	0	0	4	2	1	25.4	55	2	29.01	N/A	1.56	N/A	N/A	N/A	N/A	N/A	N/A	1.75	2	1	3
2173	L351	2043	1	61	2010/2/3	2	2010/2/3	1951/3/6	2	0	1	0	0	12.1	0	0	0	0	0	0	0	1	3	0	1	22.2	88	2	7.8	1.96	1.9	5.26	7.2	1.01	1.49	574.4	29	7.54	2	1	1
1596	H120	1529	2	65	2010/2/4	2	2010/2/4	1947/7/24	2	0	0	0	0	12.1	0	0	0	0	0	0	0	0	4	0	1	22.2	82	1	10.97	1.53	1.95	1.49	4	3.72	0.62	489.1	35	3.73	2	1	1
2174	L352	2044	1	55	2010/2/5	2	2010/2/5	1954/11/3	1	0	1	0	0	12.1	0	0	0	0	0	0	0	0	2	0	1	23.4	91	1	7.37	1.7	1.29	3.13	6.31	4.59	0.88	470.4	43	8.22	2	1	1
2948	X068	2732	2	53	2010/2/5	2	2010/2/5	1959/3/6	1	0	0	0	0	12.1	0	0	0	0	0	0	0	0	4	2	1	22.2	100	1	5.7	2.12	1.65	3.07	5.61	1.61	1.57	248.9	35	8.27	2	1	1
3401	Z181	3134	2	29	2010/2/8	2	2010/2/8	1980/12/26	2	0	0	0	0	12.1	0	0	0	0	0	0	0	0	1	2	1	19.3	41	1	18.04	2.12	2.92	1.45	3.2	1.75	0.81	448.7	41	2.47	2	1	1
2176	L353	2045	2	51	2010/2/9	2	2010/2/9	1960/4/14	2	1	1	0	1	12.1	0	0	0	0	0	0	0	0	2	2	1	17.9	87	2	5.56	1.88	1.27	2.28	6.01	6.41	0.84	120.2	26	8.57	2	1	2
3402	Z182	3135	2	26	2010/2/9	2	2010/2/9	1985/5/23	1	0	0	0	0	12.1	0	0	0	0	0	0	0	0	1	0	1	18.2	49	2	17.34	1.56	2.48	2.74	5.2	2.02	0.98	891.9	30	2.65	2	1	2
1597	H121	1531	2	65	2010/2/10	2	2010/2/10	1945/1/15	2	0	0	0	0	0.6	0	0	0	0	0	0	0	1	1	0	1	N/A	N/A	1	N/A	N/A	N/A	N/A	N/A	N/A	N/A	N/A	N/A	N/A	2	1	2
1312	D035	1277	1	44	2010/2/11	2	2010/2/11	1965/8/14	2	0	0	1	0	12.1	0	0	0	0	0	0	0	0	1	2	1	20.9	114	2	12.05	2.13	1.57	3.67	6.13	1.76	1.41	159.5	28	4.88	2	1	1
3403	Z183	3136	1	56	2010/2/12	2	2010/2/12	1955/12/29	2	0	1	1	0	12.1	0	0	0	0	0	0	0	0	2	0	1	18	88	2	4.78	2.04	1.54	2.99	5.2	0.99	1.16	160.4	31	13.49	1	1	2
1599	H123	1533	2	53	2010/2/20	2	2010/2/20	1959/9/16	1	0	1	0	0	12.1	0	0	0	0	0	0	0	0	2	0	1	22.1	82	1	9.49	1.9	1.71	3.23	5.4	1.05	1.13	875.3	28	4.59	2	1	1
2177	L354	2046	1	72	2010/2/21	2	2010/2/21	1939/11/23	2	0	0	0	0	12.1	0	0	0	0	0	0	0	0	1	0	1	20.9	105	2	7.96	2.32	2	2.4	3.9	0.8	1.35	691.2	44	7.12	2	2	1
2949	X069	2733	2	49	2010/2/22	2	2010/2/22	1962/3/29	2	0	0	0	0	7.1	0	0	0	0	0	1	0	0	1	0	1	22.5	70	3	13.04	1.88	2.32	3.79	6.05	0.94	1.39	769.8	37	3.23	2	1	1
1168	C130	1149	1	72	2010/2/25	2	2010/2/25	1940/5/13	1	1	1	0	1	12.1	0	0	0	0	0	0	0	0	2	0	1	23.1	91	2	8.88	1.89	2.46	1.23	4.81	5.87	0.77	489.8	29	6.28	1	2	1
1598	H122	1532	1	53	2010/2/25	2	2010/2/25	1958/12/25	1	0	1	1	0	12.1	0	0	0	0	0	0	0	0	2	0	1	22.3	71	2	11.18	1.45	2.55	4.08	6.6	1.65	1.21	548.9	20	5.13	2	1	1
1167	C129	1148	1	32	2010/2/26	2	2010/2/26	1978/8/16	1	0	0	0	0	2.7	0	0	0	0	0	1	0	0	1	0	1	20.9	57	3	13.47	1.56	2.02	3.04	4.6	1.62	0.85	605.7	28	4.58	2	1	1
2657	T032	2473	1	25	2010/2/26	2	2010/2/26	1986/12/15	1	0	0	0	0	12.1	0	0	0	0	0	0	0	0	1	0	1	24.5	N/A	1	N/A	N/A	N/A	N/A	N/A	N/A	N/A	N/A	N/A	N/A	2	1	3
2189	L364	2057	1	54	2010/3/1	2	2010/3/1	1957/11/26	1	0	0	0	0	12.1	0	0	0	0	0	0	0	0	1	0	1	25.7	125	2	9	2.27	2.27	3.32	5.61	4.12	0.84	223.1	35	6.55	2	1	3
2526	Q025	2356	1	19	2010/3/1	2	2010/3/1	1990/3/10	2	0	0	0	0	12.1	0	0	0	0	0	0	0	0	1	2	1	20	33	2	12.6	1.52	3.4	2.45	4.41	1.07	1.16	802	27	5.5	2	1	1
1313	D036	1278	1	36	2010/3/2	2	2010/3/2	1976/7/15	2	0	0	0	0	12.1	0	0	0	0	0	0	0	0	1	0	1	17.6	76	3	8.81	2.11	1.57	1.44	3.7	1.36	1.36	372.8	35	7.29	2	1	2
2662	T036	2477	1	49	2010/3/2	2	2010/3/2	1961/7/16	1	0	0	0	0	12.1	0	0	0	0	0	0	0	0	3	0	1	22	N/A	1	N/A	N/A	N/A	N/A	N/A	N/A	N/A	N/A	N/A	N/A	2	1	1
3111	Y091	2876	1	38	2010/3/2	2	2010/3/2	1974/1/6	1	0	0	0	0	12.1	0	0	0	0	0	0	0	0	1	0	1	21.3	54	2	16.23	1.5	3.09	2.19	4	1.23	0.94	1063.7	36	3.56	2	1	1
3407	Z186	3139	1	67	2010/3/2	2	2010/3/2	1942/9/23	2	0	1	0	1	12.1	0	0	0	0	0	0	0	0	2	0	1	24.1	74	2	7.23	2.02	2.29	1.82	3.01	0.97	0.78	29.5	22	8.08	2	2	3
1602	H125	1535	1	20	2010/3/3	2	2010/3/3	1989/7/8	1	0	0	0	0	12.1	0	0	0	0	0	0	0	0	1	2	1	19.2	90	2	11.01	2.27	2.05	3.1	4.61	1.01	1.17	233.3	29	6.36	2	1	1
2179	L356	2048	2	45	2010/3/3	2	2010/3/3	1966/10/18	1	0	0	0	0	12.1	0	0	0	0	0	0	0	0	1	0	1	26.6	70	1	15.84	2.06	2.3	2.62	4.5	2.31	0.71	800.7	37	2.63	2	1	3
1169	C131	1151	2	63	2010/3/4	2	2010/3/4	1949/7/20	3	0	0	0	0	12.1	0	0	0	0	0	0	0	0	4	0	1	21.2	99	2	8.28	2.02	1.98	4	5.8	1.09	0.94	383.2	41.6	5.19	2	1	1
2802	W102	2602	1	53	2010/3/4	2	2010/3/4	1956/11/8	1	0	0	0	0	12.1	0	0	0	0	0	0	0	0	1	2	1	17	N/A	1	N/A	N/A	N/A	N/A	N/A	N/A	N/A	N/A	N/A	N/A	2	1	2
2527	Q026	2357	1	29	2010/3/5	2	2010/3/5	1980/11/17	1	0	0	0	0	12.1	0	0	0	0	0	0	0	0	1	2	1	17.9	57	3	18.82	N/A	3.41	N/A	N/A	N/A	N/A	1560.5	N/A	3.17	2	1	2
3406	Z185	3138	1	49	2010/3/5	2	2010/3/5	1963/3/30	2	0	0	1	0	12.1	0	0	0	0	0	0	0	0	1	0	1	22	156	3	12.29	1.99	3.57	5.14	6.91	1.99	0.86	290.7	26	4.66	2	1	1
2182	L358	2051	1	31	2010/3/8	2	2010/3/8	1980/12/25	2	0	0	0	0	12.1	0	0	0	0	0	0	0	1	1	0	1	20.5	82	2	11.05	2.22	1.54	3.25	4.8	0.92	0.9	192.1	38	5.79	2	1	1
2337	L483	2188	1	68	2011/12/19	2	2011/12/19	1943/10/15	2	0	1	0	1	10.7	1	1	0	0	0	0	0	0	2	1	2	26.6	87	2	12.31	1.87	2.66	2.4	N/A	N/A	N/A	465.7	23	4.36	1	2	3
2594	S035	2417	1	57	2010/3/9	2	2010/3/9	1955/8/9	1	0	0	1	0	12.1	0	0	0	0	0	0	0	0	1	0	1	18.7	58	1	11.13	1.79	2.12	2.77	4.8	1.25	1.26	733.9	33	5.07	2	1	1
2951	X070	2734	1	55	2010/3/9	2	2010/3/9	1956/10/16	2	0	0	0	0	12.1	0	0	0	0	0	0	0	0	1	0	1	19.8	70	2	13.29	2.07	1.94	2.05	3.4	0.95	0.71	783.6	36	4.16	2	1	1
3108	Y089	2874	2	41	2010/3/9	2	2010/3/9	1969/11/14	3	0	0	0	0	12.1	0	0	0	0	0	0	0	1	4	2	1	18.7	33	2	12.37	0.99	1.75	3.78	5.83	1.58	1.14	713.3	27	3.56	2	1	1
1171	C132	1152	1	64	2010/3/10	2	2010/3/10	1945/10/15	1	0	0	0	0	12.1	0	0	0	0	0	0	0	0	4	0	1	23.2	90	2	9.7	1.96	3.65	2.23	4.8	0.43	1.93	573.6	31	5.81	2	1	1
2592	S033	2415	2	36	2010/3/10	2	2010/3/10	1976/8/29	2	1	0	0	0	12.1	0	0	0	0	0	0	0	0	1	2	1	21.5	73	2	8.49	2.11	1.26	1.76	3.9	1.92	1.1	340.5	32	5.65	2	1	1
1191	C148	1169	1	54	2010/3/11	2	2010/3/11	1955/11/10	1	0	0	0	0	12.1	0	0	0	0	0	0	0	0	1	2	1	18.1	N/A	1	N/A	N/A	N/A	N/A	N/A	N/A	N/A	N/A	N/A	N/A	2	1	2
1172	C133	1153	1	45	2010/3/11	2	2010/3/11	1964/12/27	1	0	0	0	0	12.1	0	0	0	0	0	0	0	0	1	0	1	21.8	92	3	8.48	2.14	1.84	1.93	4.23	2.28	0.83	567.8	34	7.28	2	1	1
2178	L355	2047	2	42	2010/3/11	2	2010/3/11	1970/3/16	2	0	0	0	0	12.1	0	0	0	0	0	0	0	0	1	0	1	19.9	52	3	18.31	1.6	1.83	3.15	5.22	0.79	1.87	2019.6	40	2.25	2	1	1
2804	W104	2604	1	53	2010/3/11	2	2010/3/11	1957/3/3	2	0	0	0	0	12.1	0	0	0	0	0	0	0	0	1	2	1	21.3	69	1	13.41	1.62	1.87	2.51	3.91	0.88	1.07	604.3	25	4.15	2	1	1
2441	O008	2281	1	58	2010/3/12	2	2010/3/12	1951/5/10	1	0	0	0	0	12.1	0	0	0	0	0	0	0	0	4	0	1	23.5	95	1	8.59	1.88	1.87	1.87	3.9	0.44	1.55	815.5	45	6.82	2	1	1
2547	R005	2375	2	66	2010/3/12	2	2010/3/12	1946/7/18	2	0	0	0	0	12.1	0	0	0	0	0	0	0	0	3	0	1	22.9	52	2	10.24	1.92	1.47	2.7	4.73	0.92	1.3	403.3	39	4.03	2	2	1
3107	Y088	2873	2	40	2010/3/12	2	2010/3/12	1970/2/7	2	0	0	0	0	12.1	0	0	0	0	0	0	0	0	1	0	1	17.2	78	1	10.96	2.27	2.08	4.08	7.42	1.63	1.26	403.4	41	4.12	2	1	2
3404	Z184	3137	2	20	2010/3/12	2	2010/3/12	1989/8/17	1	0	1	1	0	12.1	0	0	0	0	0	0	0	0	1	0	1	15.8	94	2	6.8	2.39	1.62	1.68	3.9	2.41	0.91	198	41	8.23	2	1	2
1601	H124	1534	1	61	2010/3/15	2	2010/3/15	1951/2/22	1	0	0	0	0	12.1	0	0	0	0	0	0	0	0	3	0	1	N/A	67	2	17.98	1.95	1.94	2.69	4.1	1.25	0.94	1155.7	32	2.88	2	1	2
2658	T033	2474	2	25	2010/3/15	2	2010/3/15	1984/9/22	2	0	0	0	0	12.1	0	0	0	0	0	0	0	0	1	0	1	15.6	62	3	11.16	1.85	1.63	2.54	4.5	0.84	1.27	290.1	35	4.44	2	1	2
1604	H127	1537	1	30	2010/3/16	2	2010/3/16	1979/8/26	3	0	0	0	0	12.1	0	0	0	0	0	0	0	0	1	0	1	21.7	56	3	22.4	1.98	3.17	1.68	3.5	0.73	1.18	451.1	35	2.58	2	1	1
2528	Q027	2358	2	72	2010/3/16	2	2010/3/16	1939/10/20	2	0	0	0	1	12.1	0	0	0	0	0	0	0	0	1	0	1	24	75	1	8.61	2.05	0.89	2.02	3.82	0.87	1.39	17.1	40	4.83	2	2	1
2343	L490	2194	2	70	2012/1/6	3	2012/1/6	1941/10/11	1	0	0	0	0	2.4	1	1	0	0	0	0	0	0	1	2	2	23.9	58	1	9.75	2.11	1.9	2.82	4.7	1.83	0.92	260.2	29.5	4.21	1	2	1
2952	X071	2735	1	65	2010/3/17	2	2010/3/17	1946/11/13	1	0	1	0	0	12.1	0	0	0	0	0	0	0	0	2	2	1	19.83	71	2	5.92	1.92	1.56	3.92	5.83	1.18	1.34	289.5	33	10.25	2	1	1
1369	F029	1328	1	41	2010/3/18	2	2010/3/18	1970/11/23	2	0	0	0	0	12.1	0	0	0	0	0	0	0	0	3	0	1	29.8	61	2	14.29	1.7	1.66	2.79	4.9	1.69	0.76	291.4	39	4.07	2	1	3
3109	Y090	2875	2	75	2010/3/18	2	2010/3/18	1936/6/1	2	0	1	0	0	12.1	0	0	0	0	0	0	0	0	2	0	1	23.2	73	3	6.04	2.03	1.01	1.87	3.3	1.6	0.87	125.2	30	7.21	1	2	1
2184	L360	2053	2	78	2010/3/19	2	2010/3/19	1934/6/4	3	0	0	0	0	12.1	0	0	0	0	0	0	0	0	1	0	1	19	90	3	8.1	2.29	1.27	3.8	7.04	4.8	1.63	225.4	45	5.1	2	2	1
2596	S036	2418	1	37	2010/3/19	2	2010/3/19	1972/5/12	2	0	0	0	0	12.1	0	0	0	0	0	0	0	0	1	0	1	17.8	68	3	9.25	2.14	1.25	2.49	3.9	1.07	0.79	544.2	34	6.86	2	1	2
2181	L357	2049	1	59	2010/3/22	2	2010/3/22	1950/6/17	2	0	1	0	0	12.1	0	0	0	0	0	0	0	0	2	0	1	20.1	77	2	6.55	1.64	1.28	2.29	4.2	1.16	1.24	263.3	26	9.29	2	1	1
2953	X072	2736	1	43	2010/3/24	2	2010/3/24	1968/7/13	1	0	0	0	0	12.1	0	0	0	0	0	0	0	0	4	1	1	19	69	1	17.67	N/A	2.38	N/A	N/A	N/A	N/A	378	N/A	3.15	2	1	1
3408	Z187	3141	1	30	2010/3/25	2	2010/3/25	1982/4/12	1	1	0	0	0	12.1	0	0	0	0	0	0	0	0	1	0	1	18.7	75	1	12.23	1.78	2.66	2.73	7.01	3.45	0.72	487.1	31	5.19	2	1	1
3113	Y093	2878	1	62	2010/3/25	2	2010/3/25	1949/9/6	1	0	0	0	1	12.1	0	0	0	0	0	0	0	1	4	2	1	19	79	2	6.61	N/A	1.37	N/A	N/A	N/A	N/A	507.9	N/A	9.11	2	1	1
3409	Z188	3142	2	77	2010/3/26	2	2010/3/26	1934/11/1	1	1	1	0	0	12.1	0	0	0	0	0	0	0	0	2	0	1	20	62	1	8.78	2.24	1.36	1.78	3.5	0.93	1	53.3	34	4.66	1	2	1
2183	L359	2052	1	54	2010/3/29	2	2010/3/29	1955/9/2	1	0	0	0	0	12.1	0	0	0	0	0	0	0	0	1	0	1	18.1	75	1	9.78	1.82	1.94	2.99	4.8	0.62	1.37	739.9	29	5.95	2	1	2
1603	H126	1536	1	40	2010/3/30	2	2010/3/30	1972/1/19	1	0	0	0	0	12.1	0	0	0	0	0	0	0	0	4	0	1	19.48	103	1	8.16	1.67	2.35	2.84	4.58	1.18	1.18	647.4	41	7.81	2	1	1
3112	Y092	2877	1	39	2010/3/30	2	2010/3/30	1971/9/29	1	0	0	0	0	12.1	0	0	0	0	0	0	0	0	1	0	1	N/A	96	1	10.76	1.56	2.11	2.04	3.76	1.44	0.69	719.7	41	5.7	2	1	2
2187	L362	2055	1	57	2010/3/31	2	2010/3/31	1954/7/16	1	0	0	0	0	12.1	0	0	0	0	0	0	0	0	1	0	1	21.8	93	1	9.03	2.09	1.37	4.84	7.1	1.66	0.81	139	33	6.46	2	1	1
2954	X073	2737	2	35	2010/4/8	2	2010/4/8	1977/6/19	2	0	0	0	0	12.1	0	0	0	0	0	0	0	0	1	0	1	19.5	48	1	13.19	1.97	3.57	2.31	4.22	1.1	0.84	691.9	34	3.42	2	1	1
2199	L372	2066	1	40	2010/4/9	2	2010/4/9	1969/5/6	1	0	0	0	0	12.1	0	0	0	0	0	0	0	0	1	2	1	N/A	N/A	1	N/A	N/A	N/A	N/A	N/A	N/A	N/A	N/A	N/A	N/A	2	1	2
2661	T035	2476	1	65	2010/4/13	2	2010/4/13	1947/9/23	2	0	0	0	1	12.1	0	0	0	0	0	0	0	0	3	2	1	21.4	93	2	5.5	2	1.36	2.92	4.4	0.99	0.94	129.1	30	11.15	2	1	1
1173	C134	1154	2	57	2010/4/14	2	2010/4/14	1954/2/26	2	0	1	0	0	12.1	0	0	0	0	0	0	0	0	2	2	1	19.1	85	1	5.89	2.2	1.7	3.25	5.62	1.66	1.37	79	31	7.84	2	1	1
1174	C135	1155	2	71	2010/4/14	2	2010/4/14	1929/1/8	2	0	1	0	0	11.3	0	0	0	0	0	0	0	0	2	2	1	13.4	31	1	12.16	1.97	0.89	1.97	3.5	1.57	0.78	767.9	30	3.25	1	2	2
1607	H129	1539	1	48	2010/4/15	2	2010/4/15	1964/2/14	1	0	0	0	0	12.1	0	0	0	0	0	0	0	0	1	0	1	24.3	76	2	17.78	1.58	2.8	1.93	3.6	0.63	1.26	209	35	3.06	2	1	3
1606	H128	1538	2	44	2010/4/15	2	2010/4/15	1968/3/29	2	1	0	0	0	12.1	0	0	0	0	0	0	0	0	4	2	1	19.5	65	3	6.21	1.94	1.99	2.26	4.3	2.2	0.66	31.3	31	7.78	2	1	1
2956	X074	2738	1	54	2010/4/15	2	2010/4/15	1958/7/22	3	0	1	0	0	12.1	0	0	0	0	0	0	0	0	2	2	1	22.1	88	3	6.14	1.78	1.56	2.33	4.27	1.19	1.32	219.6	22	10.19	2	1	1
1176	C136	1156	2	49	2010/4/16	2	2010/4/16	1963/2/25	2	0	0	0	0	12.1	0	0	0	0	0	0	0	0	1	0	1	18.8	58	1	15.96	2.99	2.32	2.3	4.42	0.85	1.47	19.3	40	2.56	2	1	1
2353	L498	2203	1	69	2012/1/30	3	2012/1/30	1943/8/11	1	0	1	0	0	8.8	1	1	0	0	0	0	0	0	1	0	2	19.35	121	2	16.97	1.8	1.95	3.58	4.8	1.09	0.92	620.6	35.4	3	2	2	1
2807	W106	2606	1	61	2010/4/16	2	2010/4/16	1951/7/18	1	0	1	0	0	12.1	0	0	0	0	0	0	0	0	2	0	1	24.5	52	2	8.6	2.26	1.6	1.4	3.6	2.84	0.56	39	26	6.74	2	1	3
1177	C137	1157	2	41	2010/4/19	2	2010/4/19	1971/3/5	1	0	0	0	0	12.1	0	0	0	0	0	0	0	0	1	0	1	17.2	79	1	10.49	1.71	3.32	4.07	6	2.5	0.95	500.7	37	4.31	2	1	2
2192	L366	2059	1	24	2010/4/20	2	2010/4/20	1986/1/24	1	0	0	0	0	12.1	0	0	0	0	0	0	0	0	4	0	1	18.1	69	1	20.8	1.96	3.94	1.86	3.6	1.5	0.98	919.4	38	2.94	2	1	2
2191	L365	2058	1	57	2010/4/20	2	2010/4/20	1953/3/27	1	0	1	0	0	12.1	0	0	0	0	0	0	0	1	2	0	1	19	56	1	6.61	2	1.29	3.35	5.4	1.84	0.72	242	32	9.26	2	1	1
2957	X075	2739	2	57	2010/4/20	2	2010/4/20	1953/1/4	1	0	0	0	0	12.1	0	0	0	0	0	0	0	1	1	0	1	20.2	61	1	8.85	1.96	2	1.42	3.02	0.48	1.31	1419.5	34	4.91	2	1	1
3414	Z192	3146	2	50	2010/4/21	2	2010/4/21	1961/11/19	2	0	0	0	0	12.1	0	0	0	0	0	0	0	0	4	2	1	17.1	58	1	9.33	1.93	1.31	3.21	5	0.93	1.4	206.1	33	4.74	2	1	2
1428	G032	1381	1	43	2010/4/22	2	2010/4/22	1969/6/1	1	0	0	0	0	12.1	0	0	0	0	0	0	0	0	1	2	1	26.2	79	2	12.36	2.02	2.69	3.11	4.73	1.37	1.11	197.4	31	4.76	2	1	3
2193	L367	2061	1	37	2010/4/22	2	2010/4/22	1975/8/15	2	0	0	0	0	12.1	0	0	0	0	0	0	0	0	1	0	1	18.4	63	3	11.14	2.09	2	2.96	3.6	0.41	0.88	204.7	28	5.53	2	1	2
1183	C142	1163	1	55	2010/4/27	2	2010/4/27	1956/12/25	1	0	0	0	0	12.1	0	0	0	0	0	0	0	0	1	2	1	22.4	96	1	11.04	1.54	2.13	2.81	3.8	0.85	0.8	298.9	36	5.16	2	1	1
1181	C140	1161	1	62	2010/4/27	2	2010/4/27	1948/3/9	1	0	0	0	0	12.1	0	0	0	0	0	0	0	1	1	1	1	19.5	53	1	5.6	N/A	1.28	N/A	N/A	N/A	N/A	139.7	N/A	11.02	2	1	1
1179	C139	1159	1	33	2010/4/28	2	2010/4/28	1979/9/6	1	0	0	0	0	12.1	0	0	0	0	0	0	0	0	4	0	1	22.7	77	3	9.25	2.04	1.95	5.19	8	2.03	1.3	333.6	38	7.02	2	1	1
2196	L369	2063	1	44	2010/4/28	2	2010/4/28	1966/2/28	1	0	0	0	0	12.1	0	0	0	0	0	0	0	0	3	2	1	22	95	1	12.02	2.13	1.7	2.02	5.09	3.45	0.96	238.9	34	4.89	2	1	1
2659	T034	2475	2	79	2010/4/28	2	2010/4/28	1933/5/1	2	0	0	0	0	12.1	0	0	0	0	0	0	0	0	4	2	1	18.4	107	1	9.42	1	2.18	5.67	7.5	1.59	1	174	35	4.27	2	2	2
2808	W107	2607	2	61	2010/4/29	2	2010/4/29	1950/1/15	1	0	1	0	0	7	0	0	0	0	0	0	0	0	2	0	1	22.9	64	1	13	1.55	2.16	3.92	5.5	2.03	0.71	478.2	39	3.11	2	1	1
3413	Z191	3145	1	48	2010/4/29	2	2010/4/29	1964/1/18	2	0	0	0	0	12.1	0	0	0	0	0	0	0	0	1	0	1	22.2	43	1	23.02	1.21	1.64	2.08	4.33	1.32	1.02	686.6	34	2.27	2	1	1
2194	L368	2062	2	72	2010/4/30	2	2010/4/30	1939/11/11	3	0	1	0	0	12.1	0	0	0	0	0	0	0	0	2	2	1	22.8	48	3	9.46	2.11	1.24	1.01	2.4	0.56	0.94	3	27	4.33	2	2	1
3412	Z190	3144	2	48	2010/4/30	2	2010/4/30	1964/6/4	2	0	0	0	0	12.1	0	0	0	0	0	0	0	0	1	2	1	23.1	79	3	12.15	2.13	2.01	1.93	4.41	3.31	0.88	377.4	39	3.52	2	1	1
1178	C138	1158	1	24	2010/5/4	2	2010/5/4	1986/11/27	1	0	0	0	0	12.1	0	0	0	0	0	0	0	0	1	0	1	27.1	74	3	21.69	1.68	4.26	2.8	4.8	1.5	0.83	684	29	2.8	2	1	3
3411	Z189	3143	1	61	2010/5/4	2	2010/5/4	1950/11/5	1	0	0	1	0	12.1	0	0	0	0	0	0	0	0	3	0	1	22	100	1	6.75	2.25	1.4	3.14	5.1	2.92	0.61	81.3	36	8.91	2	1	1
2197	L370	2064	1	65	2010/5/5	2	2010/5/5	1947/6/6	1	0	0	0	0	12.1	0	0	0	0	0	0	0	1	3	0	1	26.4	76	1	8.44	2	1.97	2.79	4.9	1.02	1.37	249.3	40	6.8	2	1	3
2198	L371	2065	2	65	2010/5/6	2	2010/5/6	1945/3/10	2	1	0	0	1	12.1	0	0	0	0	0	0	0	0	1	0	1	21	103	1	9.85	2.02	1.85	1.56	3.01	0.87	0.87	156.1	31	4.22	1	1	1
3417	Z194	3148	1	41	2010/5/6	2	2010/5/6	1968/8/9	1	0	0	0	0	12.1	0	0	0	0	0	0	0	0	4	0	1	23.4	78	2	12.79	2.15	3.01	1.34	8.1	N/A	0.53	763.5	40	4.62	2	1	1
1184	C143	1164	1	45	2010/5/7	2	2010/5/7	1967/4/21	1	0	0	0	0	12.1	0	0	0	0	0	0	0	0	1	0	1	20.2	45	1	17.16	2.1	1.29	2.07	3.6	0.61	1.28	719.5	30	3.23	2	1	1
1608	H130	1541	1	41	2010/5/7	2	2010/5/7	1968/7/26	2	0	0	0	0	12.1	0	0	0	0	0	0	0	0	1	0	1	25.3	N/A	1	N/A	N/A	N/A	N/A	N/A	N/A	N/A	N/A	N/A	N/A	2	1	3
3418	Z195	3149	1	61	2010/5/7	2	2010/5/7	1949/2/24	2	1	0	0	0	12.1	0	0	0	0	0	0	0	0	3	2	1	20.8	72	1	11.44	1.67	2.68	4.44	7	0.95	1.32	357.4	33	4.85	2	1	1
3416	Z193	3147	2	23	2010/5/10	2	2010/5/10	1988/11/1	1	0	0	0	0	12.1	0	0	0	0	0	0	0	0	1	2	1	N/A	72	1	13.53	1.9	2.62	3.17	4.8	1.07	1.17	312.4	30	3.61	2	1	2
1186	C144	1165	2	69	2010/5/10	2	2010/5/10	1943/2/1	3	0	1	0	0	12.1	0	0	0	0	0	0	0	0	2	1	1	26.2	110	2	8.45	2.05	2.15	4.34	6.5	1.46	1.3	281.4	35	4.98	1	2	3
2961	X078	2743	1	24	2010/5/10	2	2010/5/10	1985/8/22	2	0	1	0	0	12.1	0	0	0	0	0	0	0	0	1	0	1	20.5	N/A	1	N/A	N/A	N/A	N/A	N/A	N/A	N/A	N/A	N/A	N/A	2	1	1
3114	Y094	2879	1	37	2010/5/10	2	2010/5/10	1974/1/7	1	0	0	0	0	4.9	0	0	0	0	0	1	0	1	1	0	1	29.4	122	2	8.19	1.34	2.22	1.6	4.33	4.27	0.72	75.6	41	7.89	2	1	3
1609	H131	1542	1	32	2010/5/11	2	2010/5/11	1980/7/25	1	0	0	0	0	12.1	0	0	0	0	0	0	0	0	1	0	1	22.1	57	3	24	1.71	1.44	2.68	4.3	1.48	0.83	273.8	28	2.35	2	1	1
2993	X104	2772	2	74	2012/2/8	3	2012/2/8	1939/12/10	1	0	1	0	1	4.1	1	1	0	0	0	0	0	0	2	2	2	18.4	87	1	4.25	2.15	0.93	2.78	4.4	1.95	1.03	126.4	29.5	10.84	1	2	2
3151	Y123	2912	1	24	2010/5/13	2	2010/5/13	1986/10/23	1	0	0	0	0	12.1	0	0	0	0	0	0	0	0	1	0	1	N/A	N/A	1	N/A	N/A	N/A	N/A	N/A	N/A	N/A	N/A	N/A	N/A	2	1	2
3506	Z268	3227	1	49	2012/2/24	3	2012/2/24	1963/10/9	1	0	1	0	0	11.9	1	1	0	0	0	0	0	0	4	0	2	26.4	94	2	8.11	1.82	1.75	3.78	6.9	2.73	0.88	437.7	30.2	7.54	1	1	3
1187	C145	1166	2	51	2010/5/18	2	2010/5/18	1960/7/12	2	0	0	1	1	12.1	0	0	0	0	0	0	0	0	1	0	1	22.4	N/A	1	N/A	N/A	N/A	N/A	N/A	N/A	N/A	N/A	N/A	N/A	2	1	1
2201	L373	2067	2	35	2010/5/18	2	2010/5/18	1977/8/16	2	0	1	0	0	12.1	0	0	0	0	0	0	0	0	2	0	1	25.4	83	1	10.04	1.83	2.03	1.68	3.9	1.85	1.24	142.1	24	4.68	2	1	3
3566	L538	3281	2	61	2012/8/14	3	2012/8/14	1951/8/1	2	0	0	0	0	9.6	1	1	0	0	0	0	0	0	4	2	2	N/A	80	2	5.87	1.83	1.39	2.16	3.5	1.91	0.76	890.9	37.9	7.77	2	1	2
2597	S037	2419	2	46	2010/5/20	2	2010/5/20	1966/2/23	1	0	0	0	0	12.1	0	0	0	0	0	0	0	0	1	0	1	15.6	62	1	16.27	2.01	1.75	5.95	10.4	3.03	2.03	209.2	37	2.54	2	1	2
2202	L374	2068	1	53	2010/5/21	2	2010/5/21	1956/12/11	1	0	0	0	0	12.1	0	0	0	0	0	0	0	0	1	0	1	18.1	67	3	10.21	1.47	1.92	1.88	3	1.15	0.5	472.1	42	5.69	2	1	2
3117	Y096	2882	2	42	2010/5/21	2	2010/5/21	1969/4/18	2	0	0	0	0	12.1	0	0	0	0	0	0	0	0	3	0	1	21.9	67	3	12.93	2.27	3.25	1.38	4.07	4.14	0.68	981.8	44	3.37	2	1	1
2203	L375	2069	1	55	2010/5/24	2	2010/5/24	1957/2/12	2	0	1	0	0	12.1	0	0	0	0	0	0	0	0	2	0	1	23.3	81	2	13.61	2.08	1.58	3.92	5.93	1.69	1.02	237.3	29	4.05	2	1	1
2809	W108	2608	2	45	2010/5/24	2	2010/5/24	1966/12/25	1	0	0	0	0	12.1	0	0	0	0	0	0	0	0	1	2	1	20.1	50	1	23.8	2.09	2.49	4.23	6.4	1.11	1.49	984.4	29	1.64	2	1	1
1612	H133	1544	1	55	2010/5/25	2	2010/5/25	1955/2/18	1	0	0	0	0	12.1	0	0	0	0	0	0	0	1	1	0	1	23.9	80	3	9.15	1.96	2.51	2.04	3.31	1.29	0.78	755	37	6.41	2	1	1
2958	X076	2741	1	23	2010/5/25	2	2010/5/25	1987/7/13	1	0	0	0	0	12.1	0	0	0	0	0	0	0	0	1	2	1	19.6	65	1	12	2	2.09	2.34	4	0.71	0.78	493.6	43	5.59	2	1	1
1613	H134	1545	1	50	2010/5/26	2	2010/5/26	1962/8/26	1	1	0	0	0	12.1	0	0	0	0	0	0	0	0	3	2	1	18.9	97	2	9.23	2.11	1.28	4.22	7.4	3.21	0.85	182.4	38	6.47	2	1	1
3592	W160	3304	1	58	2012/10/10	3	2012/10/10	1954/5/19	2	0	0	0	1	8.8	1	1	0	0	0	0	0	0	3	0	2	24.7	75	1	10.87	2.17	1.52	6.19	7.4	1.54	1.55	532.6	32	5.2	2	1	3
3538	G049	3256	1	79	2012/11/14	3	2012/11/14	1933/2/8	2	0	1	1	0	7.8	1	1	0	0	0	0	0	0	2	1	2	22.8	103	3	12.83	2.19	2.72	1.5	3.2	0.81	1.26	332.04	34.4	4.03	1	2	1
3423	Z199	3154	2	21	2010/5/28	2	2010/5/28	1988/10/23	2	0	0	0	0	12.1	0	0	0	0	0	0	0	0	1	2	1	22.1	N/A	1	N/A	N/A	N/A	N/A	N/A	N/A	N/A	N/A	N/A	N/A	2	1	1
2959	X077	2742	1	44	2010/5/31	2	2010/5/31	1967/12/9	1	0	0	0	0	12.1	0	0	0	0	0	0	0	1	1	0	1	19.3	103	1	10.41	2.28	2.06	2.8	4.3	0.61	1.29	702.5	40	5.78	2	1	1
3715	H202	25543	2	59	2010/6/1	2	2010/6/1	1950/9/19	1	0	0	0	0	12.1	0	0	0	0	0	0	0	0	1	2	1	20.7	N/A	1	N/A	N/A	N/A	N/A	N/A	N/A	N/A	N/A	N/A	N/A	2	1	1
2204	L376	2071	2	47	2010/6/3	2	2010/6/3	1962/8/6	1	0	0	0	0	12.1	0	0	0	0	0	0	0	0	1	0	1	20.2	78	1	7.01	1.75	1.91	2.37	3.71	1.34	0.73	699.3	42	6.67	2	1	1
3118	Y097	2883	1	64	2010/6/3	2	2010/6/3	1947/11/1	1	0	0	0	1	12.1	0	0	0	0	0	0	0	0	4	1	1	26	120	2	4.5	2.47	1.13	3.23	4.7	1.55	0.96	97.9	42	14.09	2	1	3
2206	L377	2072	1	23	2010/6/4	2	2010/6/4	1988/11/1	1	0	0	0	0	12.1	0	0	0	0	0	0	0	1	1	2	1	19	79	1	9.61	2.24	1.91	2.76	5.92	2.36	1.58	173.7	44	7.22	2	1	1
1371	F030	1329	1	57	2010/6/7	2	2010/6/7	1953/1/24	2	1	0	0	1	12.1	0	0	0	0	0	0	0	0	1	2	1	18.4	60	3	18.71	1.75	2.17	0.94	2.03	0.56	0.79	209.9	33	2.79	2	1	2
1616	H136	1547	1	60	2010/6/10	2	2010/6/10	1951/10/28	1	0	0	0	0	12.1	0	0	0	0	0	0	0	0	1	0	1	19.7	74	1	8.06	2.02	1.63	2.6	3.7	0.51	0.65	289.3	34	7.28	2	1	1
3119	Y098	2884	1	57	2010/6/10	2	2010/6/10	1954/7/9	1	0	0	0	0	12.1	0	0	0	0	0	0	0	0	1	0	1	29.7	56	3	16.46	2.19	3.46	3.58	5.6	1.37	0.83	1135.4	39	3.23	2	1	3
3121	Y099	2885	2	38	2010/6/11	2	2010/6/11	1971/12/12	3	0	0	0	0	12.1	0	0	0	0	0	0	0	0	1	0	1	20.3	57	3	14.96	2.01	2.47	1.33	2.84	0.63	0.81	328.6	31	2.91	2	1	1
3422	Z198	3153	1	49	2010/6/11	2	2010/6/11	1963/1/7	1	0	0	0	0	12.1	0	0	0	0	0	0	0	0	1	0	1	24	56	2	10.17	2.11	1.8	2.8	4.4	1.01	0.82	321.2	36	5.81	2	1	1
2208	L379	2074	1	49	2010/6/12	2	2010/6/12	1962/10/2	1	0	1	0	0	12.1	0	0	0	0	0	0	0	0	2	0	1	19.7	78	3	7.51	2.17	1.8	3.19	5.2	1.26	1.08	120.4	28	8.24	2	1	1
1188	C146	1167	1	45	2010/6/13	2	2010/6/13	1966/2/10	1	0	0	1	0	12.1	0	0	0	0	0	0	0	0	1	2	1	17.9	97	1	10.02	2.21	1.71	2.05	3.5	1.8	0.7	38.2	37	6.01	2	1	2
2212	L382	2077	1	58	2010/6/13	2	2010/6/13	1954/6/3	2	1	1	0	1	12.1	0	0	0	0	0	0	0	0	2	2	1	21.5	85	3	7.26	2.25	1.4	2.95	4.5	0.98	0.94	245.8	35	8.28	2	1	1
2209	L380	2075	1	65	2010/6/17	2	2010/6/17	1945/10/25	2	0	0	1	0	3.5	0	0	0	0	0	1	0	0	1	1	1	19.8	90	2	11.23	2.15	1.86	2.4	3.6	1.11	0.78	412	42	4.89	2	1	1
3122	Y100	2886	1	29	2010/6/17	2	2010/6/17	1980/10/1	1	0	0	0	0	12.1	0	0	0	0	0	0	0	1	1	2	1	21.9	84	3	18.61	2.27	2.12	1.96	4	2.26	0.94	265.1	33	3.22	2	1	1
2213	L383	2078	1	55	2010/6/22	2	2010/6/22	1954/10/8	1	0	1	0	0	12.1	0	0	0	0	0	0	0	0	2	0	1	24.3	84	3	9.68	2.27	1.73	1.32	2.81	1.72	0.68	220.8	40	6	2	1	3
2214	L384	2079	1	75	2010/6/24	2	2010/6/24	1937/2/18	1	0	1	0	0	12.1	0	0	0	0	0	0	0	0	2	0	1	31.7	65	3	8.92	1.74	1.79	1.02	3.46	3.48	0.7	59	34	6.19	2	2	3
3123	Y101	2887	2	65	2010/6/24	2	2010/6/24	1944/8/24	2	0	1	0	1	12.1	0	0	0	0	0	0	0	0	3	0	1	24.2	94	1	6.67	2.1	1.62	3.33	4.92	1.22	1.08	174.4	33	6.62	2	1	3
1429	G033	1382	1	62	2010/6/25	2	2010/6/25	1949/10/21	1	0	1	1	1	12.1	0	0	0	0	0	0	0	0	2	2	1	23.9	77	2	7.47	1.67	1.24	3.52	5.04	0.64	0.78	269	29	7.91	2	1	1
1617	H137	1548	2	26	2010/6/25	2	2010/6/25	1986/3/7	2	0	0	0	0	12.1	0	0	0	0	0	0	0	0	1	2	1	16.4	123	3	8.86	2.52	2.65	2.75	4.52	1.42	0.92	22.9	41	5.75	2	1	2
3567	L536	3282	2	84	2012/12/31	3	2012/12/31	1928/11/14	1	0	0	1	0	10.1	1	1	0	0	0	0	0	1	1	2	2	19.5	96	1	7.3	1.66	1.67	3.34	4.8	1.12	0.79	481.3	32	5.67	1	2	1
1582	H109	1517	2	42	2009/12/28	2	2009/12/28	1968/8/28	1	0	0	0	0	4.6	1	0	0	1	0	0	1	0	1	0	1	20.5	77	2	11.74	2.07	2.05	2.64	4.84	1.23	1.68	528.9	36	3.77	2	1	1
2419	M027	2262	1	60	2010/6/29	2	2010/6/29	1951/1/8	1	1	1	1	1	12.1	0	0	0	0	0	0	0	0	2	1	1	23.2	95	2	9.44	1.62	1.87	2.02	3.4	2.01	0.4	560.7	24	6.07	2	1	1
3124	Y102	2888	1	23	2010/6/29	2	2010/6/29	1987/10/28	1	0	0	0	0	4.2	0	0	0	0	0	1	0	0	1	2	1	23	78	1	15.74	2.15	1.83	3.98	5.93	1.95	0.74	304.2	29	4.09	2	1	1
2219	L388	2084	1	46	2010/7/2	2	2010/7/2	1964/7/20	1	0	0	0	0	12.1	0	0	0	0	0	0	0	0	1	2	1	20.1	99	1	9.92	1.89	2.34	1.65	2.91	0.95	0.85	342.3	37	6.05	2	1	1
2813	W111	2612	1	21	2010/7/2	2	2010/7/2	1988/11/13	2	0	0	0	0	12.1	0	0	0	0	0	0	0	0	1	0	1	20.5	N/A	1	N/A	N/A	N/A	N/A	N/A	N/A	N/A	N/A	N/A	N/A	2	1	1
2221	L389	2085	2	40	2010/7/6	2	2010/7/6	1972/2/11	2	0	0	0	0	12.1	0	0	0	0	0	0	0	0	1	2	1	19.9	102	1	12.69	2.03	1.94	3.67	5.7	1.19	0.89	394.7	35	3.48	2	1	1
1431	G034	1383	1	31	2010/7/7	2	2010/7/7	1978/9/22	1	0	0	0	0	10.3	0	0	0	0	0	1	0	0	1	2	1	20.6	70	2	15.69	1.86	2.6	1.84	3.2	1.45	0.69	404.7	37	3.86	2	1	1
2811	W109	2609	1	44	2010/7/8	2	2010/7/8	1967/10/7	1	0	0	0	0	12.1	0	0	0	0	0	0	0	0	1	2	1	23.1	63	1	12.7	2.11	2.01	2.48	4.4	2.73	0.58	271.7	33	4.59	2	1	1
1189	C147	1168	1	29	2010/7/9	2	2010/7/9	1980/7/10	1	0	0	0	0	12.1	0	0	0	0	0	0	0	0	1	2	1	23.4	72	3	10.53	2.14	1.73	3.8	6.21	2.69	1.13	196.5	36	6.2	2	1	1
1007	B005	1006	1	27	2010/7/12	2	2010/7/12	1984/1/31	1	1	0	0	0	12.1	0	0	0	0	0	0	0	1	1	2	1	31.1	93	3	7.17	2.24	1.82	2.09	3.93	2.84	0.69	206.1	36	9.81	2	1	3
2222	L390	2086	1	33	2010/7/13	2	2010/7/13	1976/10/10	1	0	0	0	0	12.1	0	0	0	0	0	0	0	0	1	2	1	19.1	88	2	10.3	2.14	1.87	3.53	4.9	1.18	1.04	377.6	47	6.2	2	1	1
1314	D037	1279	1	47	2010/7/19	2	2010/7/19	1965/8/9	1	0	0	0	0	12.1	0	0	0	0	0	0	0	0	1	0	1	21.7	130	3	12.94	2.21	2.27	3.37	5.32	1.05	1.49	310.7	37	4.43	2	1	1
2812	W110	2611	1	54	2010/7/20	2	2010/7/20	1957/10/12	1	0	1	0	0	12.1	0	0	0	0	0	0	0	0	2	0	1	21.6	102	3	13.27	2.52	2.37	2.23	6.93	N/A	0.57	107.5	46	4.19	2	1	1
3126	Y103	2889	1	44	2010/7/20	2	2010/7/20	1966/5/22	1	0	0	0	0	12.1	0	0	0	0	0	0	0	0	1	0	1	21.2	59	1	11.93	1.98	2.04	1.66	2.93	0.47	0.93	930.6	36	4.93	2	1	1
2598	S038	2421	1	58	2010/7/28	2	2010/7/28	1952/7/4	1	0	0	0	0	12.1	0	0	0	0	0	0	0	1	1	2	1	21.1	89	1	11.8	1.78	1.91	2.3	3.6	0.68	1.22	775.5	40	4.73	2	1	1
3127	Y104	2891	1	63	2010/7/30	2	2010/7/30	1947/7/19	1	0	0	0	0	12.1	0	0	0	0	0	0	0	0	1	0	1	19.9	67	1	7.22	1.53	1.77	4.62	6.8	1.02	1.54	286.4	36	8.2	2	1	1
2223	L391	2087	2	38	2010/8/2	2	2010/8/2	1974/3/9	2	0	0	0	0	12.1	0	0	0	0	0	0	0	0	4	0	1	15.1	79	2	11.29	1.99	1.98	1.61	3.3	1.36	1.19	790.1	40	4.02	2	1	2
1316	D038	1281	1	38	2010/8/4	2	2010/8/4	1971/12/15	1	0	0	0	0	12.1	0	0	0	0	0	0	0	0	1	2	1	19	80	1	12.61	1.71	1.75	2.22	3.8	0.6	1.22	951.1	42	4.77	2	1	1
1192	C149	1171	2	57	2010/8/5	2	2010/8/5	1952/12/20	1	0	0	0	0	12.1	0	0	0	0	0	0	0	0	1	0	1	16.8	N/A	1	N/A	N/A	N/A	N/A	N/A	N/A	N/A	N/A	N/A	N/A	2	1	2
2224	L392	2088	1	68	2010/8/6	2	2010/8/6	1944/1/1	1	0	0	0	0	12.1	0	0	0	0	0	0	0	0	3	0	1	18.4	N/A	1	N/A	N/A	N/A	N/A	N/A	N/A	N/A	N/A	N/A	N/A	2	2	2
3699	Y166	25449	1	65	2013/1/21	3	2013/1/21	1947/2/20	1	0	1	0	0	6.2	1	1	0	0	0	0	0	0	2	0	2	N/A	83	1	7.45	1.89	1.28	2.34	4.6	0.79	1.24	390	26.9	7.85	1	1	2
3424	Z200	3155	2	32	2010/8/10	2	2010/8/10	1980/2/22	1	0	0	0	0	12.1	0	0	0	0	0	0	0	0	1	0	1	16.9	N/A	1	N/A	N/A	N/A	N/A	N/A	N/A	N/A	N/A	N/A	N/A	2	1	2
2814	W112	2613	1	25	2010/8/12	2	2010/8/12	1986/5/10	1	0	0	0	0	11	0	0	0	0	0	1	0	0	1	0	1	20.4	112	1	9.74	2.22	2.08	2.23	3.22	1.22	0.71	493.8	48	7	2	1	1
2227	L394	2091	2	28	2010/8/13	2	2010/8/13	1981/12/12	2	0	0	0	0	12.1	0	0	0	0	0	0	0	0	1	0	1	19.3	81	2	9.85	2.04	2.23	2.34	3.9	0.95	1.17	416.4	38	5.01	2	1	1
2483	P032	2318	1	55	2010/8/19	2	2010/8/19	1955/3/13	1	0	1	0	0	12.1	0	0	0	0	0	0	0	0	2	0	1	25.6	83	1	6.29	1.91	1.42	1.19	2.7	0.91	1.19	89.5	27	9.88	2	1	3
3128	Y105	2892	1	37	2010/8/20	2	2010/8/20	1974/7/24	1	1	0	0	0	12.1	0	0	0	0	0	0	0	0	1	2	1	20.3	59	3	14.53	1.98	3.14	3.36	5.4	1.23	1.04	360	34	4.07	2	1	1
2228	L395	2092	1	33	2010/8/25	2	2010/8/25	1978/11/27	2	0	0	0	0	12.1	0	0	0	0	0	0	0	0	1	2	1	17.7	62	2	11.67	2.18	1.4	1.85	3	0.76	0.93	268.8	38.8	5.37	2	1	2
2229	L396	2093	2	59	2010/8/31	2	2010/8/31	1950/10/16	2	0	0	0	0	12.1	0	0	0	0	0	0	0	0	1	0	1	21.6	82	1	12.34	1.85	2.18	3.45	4.6	1.02	0.94	424.3	40	3.32	2	1	1
2284	L440	2142	1	33	2010/9/1	2	2010/9/1	1977/8/27	2	0	0	0	0	12.1	0	0	0	0	0	0	0	1	1	0	1	21.1	N/A	1	N/A	N/A	N/A	N/A	N/A	N/A	N/A	N/A	N/A	N/A	2	1	1
4935	X115	29024	1	68	2010/9/1	2	2010/9/1	1942/6/14	1	0	0	0	0	12.1	0	0	0	0	0	0	0	0	3	2	1	23.6	N/A	1	N/A	N/A	N/A	N/A	N/A	N/A	N/A	N/A	N/A	N/A	2	2	1
3497	Z260	3219	2	50	2010/9/3	2	2010/9/3	1959/11/26	2	0	0	0	0	12.1	0	0	0	0	0	0	0	0	1	0	1	28.4	N/A	1	N/A	N/A	N/A	N/A	N/A	N/A	N/A	N/A	N/A	N/A	2	1	3
1317	D039	1282	2	35	2010/9/7	2	2010/9/7	1975/9/29	2	0	0	0	0	3.3	0	0	0	0	0	1	0	0	1	0	1	17.2	59	3	8.44	1.92	2.32	2.17	3.4	1.37	0.71	307.9	32	5.72	2	1	2
5165	L544	30234	2	54	2013/1/31	3	2013/1/31	1958/8/28	1	0	1	0	0	7	1	1	0	0	0	0	0	0	2	0	2	22.6	107	1	5.92	1.81	1.74	4.2	N/A	N/A	N/A	412	19	7.89	2	1	1
2599	S039	2422	2	40	2010/9/10	2	2010/9/10	1970/9/9	1	0	0	0	0	12.1	0	0	0	0	0	0	0	0	1	0	1	19.8	109	1	6.66	2.29	1.7	1.9	2.5	0.24	1.23	403	43.5	7.31	2	1	1
2231	L397	2094	2	64	2010/9/13	2	2010/9/13	1945/11/5	3	1	0	0	1	12.1	0	0	0	0	0	0	0	0	1	1	1	22	70	2	20.93	1.25	2.56	2.31	3.4	0.65	0.97	421.5	34	1.77	2	1	1
1193	C150	1172	2	59	2010/9/14	2	2010/9/14	1953/3/12	1	0	0	0	0	12.1	0	0	0	0	0	0	0	0	1	2	1	17.6	66	1	13.47	1.76	1.49	2.26	4.1	1.22	1.18	596	39.6	3	2	1	2
2232	L398	2095	1	32	2010/9/14	2	2010/9/14	1979/6/11	2	0	0	0	0	12.1	0	0	0	0	0	0	0	0	1	0	1	21.7	80	2	8.88	1.9	2	4.34	5.7	0.96	0.94	145.2	26	7.4	2	1	1
2287	L442	2144	2	48	2010/9/14	2	2010/9/14	1962/9/15	2	0	0	0	0	12.1	0	0	0	0	0	0	0	0	4	2	1	23.4	N/A	1	N/A	N/A	N/A	N/A	N/A	N/A	N/A	N/A	N/A	N/A	2	1	1
3129	Y106	2893	1	44	2010/9/15	2	2010/9/15	1968/3/17	1	0	1	0	0	12.1	0	0	0	0	0	0	0	0	2	0	1	26.2	96	2	6.87	2.06	1.84	2.64	4	1.53	0.98	265	36.7	9.34	2	1	3
3131	Y107	2894	2	64	2010/9/17	2	2010/9/17	1945/12/21	1	1	0	0	0	12.1	0	0	0	0	0	0	0	0	4	0	1	14	86	1	9.77	2.42	1.35	2.92	4.5	2.28	0.7	50.2	38	4.27	2	1	2
3426	Z201	3156	2	35	2010/9/19	2	2010/9/19	1975/3/2	2	0	0	0	0	12.1	0	0	0	0	0	0	0	0	1	0	1	20.4	72	2	19.27	1.59	3.88	2.77	4.5	0.68	1.32	584.6	31.8	2.21	2	1	1
2233	L399	2096	1	71	2010/9/21	2	2010/9/21	1941/5/28	1	0	1	0	0	12.1	0	0	0	0	0	0	0	0	2	0	1	23.9	103	1	6.81	2.12	1.37	3.29	4.9	1.54	0.84	300.3	41.4	8.56	2	2	1
1734	K018	1653	1	34	2010/9/25	2	2010/9/25	1978/4/23	3	0	0	0	0	12.1	0	0	0	0	0	0	0	0	1	0	1	21.3	113	3	7.97	2.33	1.64	3.96	6.2	0.98	1.75	287.5	46.6	8.28	2	1	1
2234	L400	2097	2	36	2010/9/26	2	2010/9/26	1974/9/19	1	0	0	0	0	12.1	0	0	0	0	0	0	0	0	1	0	1	18.4	60	1	11.71	2.32	1.65	4.7	6.7	1.43	1.05	166.9	42	3.9	2	1	2
1194	C151	1173	2	20	2010/9/27	2	2010/9/27	1991/4/16	2	0	0	0	0	9	0	0	0	0	0	1	0	0	1	0	1	21.8	110	2	12.53	2.37	2.1	2.25	4.1	1.01	1.35	230.8	43	4.06	2	1	1
1704	J019	1626	1	57	2010/9/29	2	2010/9/29	1955/1/1	1	0	1	0	0	12.1	0	0	0	0	0	0	0	1	2	0	1	21.4	75	3	6.45	2	1.74	1.73	3	0.86	0.91	32.1	30	9.53	2	1	1
2236	L401	2098	1	26	2010/9/29	2	2010/9/29	1983/10/11	2	0	0	0	0	12.1	0	0	0	0	0	0	0	0	4	0	1	16.9	86	3	13.28	1.82	2.85	1.41	2.5	0.95	0.82	510.6	40	4.85	2	1	2
2484	P033	2319	2	64	2010/9/29	2	2010/9/29	1946/9/2	1	0	0	0	0	12.1	0	0	0	0	0	0	0	0	1	1	1	25.6	119	2	5.06	2.83	1.78	2.99	4.5	1.21	1.05	140	42.8	9.14	1	1	3
3427	Z202	3157	2	49	2010/9/30	2	2010/9/30	1963/9/28	1	0	0	0	0	12.1	0	0	0	0	0	0	0	1	1	0	1	22.2	122	2	10.56	2.26	1.91	3.27	5	1.12	1.24	348.7	42.4	4.12	2	1	1
2237	L402	2099	1	53	2010/9/30	2	2010/9/30	1957/5/25	2	0	0	0	0	12.1	0	0	0	0	0	0	0	1	4	0	1	18.7	72	1	8.26	2.22	1.98	1.69	2.5	0.57	0.57	232.3	41.3	7.27	2	1	1
5163	W113	30228	1	34	2010/9/30	2	2010/9/30	1976/6/18	2	0	0	0	0	12.1	0	0	0	0	0	0	0	0	1	2	1	21.4	87	3	18.72	2.24	2.82	2.4	4.4	1.15	1.4	539.6	38	3.09	2	1	1
2817	W114	2615	1	52	2010/9/30	2	2010/9/30	1960/5/7	1	0	1	0	0	12.1	0	0	0	0	0	0	0	0	2	2	1	23.8	129	1	12.6	2.11	2.09	3.51	4.7	0.97	0.77	133.9	36	4.48	2	1	1
1196	C152	1174	2	45	2010/10/9	2	2010/10/9	1966/12/20	2	0	0	0	0	12.1	0	0	0	0	0	0	0	0	1	0	1	25.3	79	1	12.22	2.16	1.66	2.1	3.5	1	0.98	335.5	38	3.55	2	1	3
2238	L403	2101	2	54	2010/10/9	2	2010/10/9	1956/8/8	1	0	0	0	0	12.1	0	0	0	0	0	0	0	0	1	0	1	N/A	N/A	1	N/A	N/A	N/A	N/A	N/A	N/A	N/A	N/A	N/A	N/A	2	1	2
2818	W115	2616	2	22	2010/10/9	2	2010/10/9	1990/10/27	1	0	0	0	0	12.1	0	0	0	0	0	0	0	0	1	0	1	17.2	60	2	18.95	1.73	3.61	2.63	4.9	2.71	0.81	557.4	37.8	2.47	2	1	2
2239	L404	2102	1	35	2010/10/11	2	2010/10/11	1976/10/8	2	0	0	0	0	12.1	0	0	0	0	0	0	0	0	1	0	1	19.5	70	2	17.34	1.97	2.02	2.26	3.6	0.75	0.63	287.2	32	3.36	2	1	1
2962	X079	2744	2	66	2010/10/11	2	2010/10/11	1946/7/14	1	0	1	0	0	12.1	0	0	0	0	0	0	0	1	2	0	1	21.2	83	1	12.33	1.37	2.16	3.78	5.9	0.71	1.05	637	35.9	3.25	2	2	1
1197	C153	1175	2	68	2010/10/12	2	2010/10/12	1942/8/10	2	0	0	0	0	12.1	0	0	0	0	0	0	0	0	4	1	1	N/A	89	1	8.52	2.33	1.69	2.53	3.9	0.78	0.87	190.4	41.9	4.95	2	2	2
1618	H138	1549	1	36	2010/10/12	2	2010/10/12	1973/10/17	1	0	0	0	0	12.1	0	0	0	0	0	0	0	0	1	2	1	24.1	108	3	7.75	2.3	2.04	1.79	2.9	1.47	0.64	402.1	36.9	8.46	2	1	3
3132	Y108	2895	1	41	2010/10/12	2	2010/10/12	1971/5/13	1	0	0	0	0	12.1	0	0	0	0	0	0	0	0	1	0	1	20.4	70	1	12.4	1.91	2.79	1.57	3.4	0.45	1.3	314.3	38.3	4.79	2	1	1
1622	H141	1553	1	42	2010/10/13	2	2010/10/13	1970/1/14	2	0	0	0	0	12.1	0	0	0	0	0	0	0	1	1	2	1	27	59	2	17.37	2.15	2.41	1.88	3.1	1.58	0.68	1363	42	3.23	2	1	3
1619	H139	1551	1	45	2010/10/13	2	2010/10/13	1965/10/9	1	0	0	0	0	12.1	0	0	0	0	0	0	0	0	1	0	1	18.7	113	1	10.65	2.33	1.88	2.59	4.2	1.24	1.06	346.8	38.5	5.6	2	1	1
2821	W117	2618	1	56	2010/10/13	2	2010/10/13	1954/10/12	1	1	0	0	0	12.1	0	0	0	0	0	0	0	0	1	0	1	19.5	94	1	6.97	2.13	1.64	2.03	3.1	1.36	0.64	9	33	8.74	2	1	1
1623	H142	1554	2	46	2010/10/14	2	2010/10/14	1966/5/21	2	0	0	0	0	12.1	0	0	0	0	0	0	0	0	4	2	1	22.1	83	2	9.46	1.8	2.05	2.01	3.9	1.52	1.04	1223.3	35.7	4.75	2	1	1
2243	L407	2105	2	24	2010/10/14	2	2010/10/14	1986/9/21	2	0	0	0	0	12.1	0	0	0	0	0	0	0	0	1	0	1	18.5	64	2	16.72	1.64	2.01	2.73	4.5	1.29	0.89	414.6	35	2.81	2	1	1
2548	R006	2376	1	61	2010/10/14	2	2010/10/14	1951/7/18	3	0	0	0	0	12.1	0	0	0	0	0	0	0	0	4	0	1	24.1	90	1	9.47	1.99	1.71	2.6	4.07	1.02	0.99	312.7	42.7	6.03	2	1	3
2963	X080	2745	1	75	2010/10/14	2	2010/10/14	1936/10/6	2	0	0	0	0	12.1	0	0	0	0	0	0	0	0	1	0	1	19.5	88	1	8.25	1.9	1.88	2.32	3.2	0.56	0.9	193.4	30.8	6.78	1	2	1
3133	Y109	2896	2	72	2010/10/14	2	2010/10/14	1940/8/4	2	1	1	0	1	12.1	0	0	0	0	0	0	0	0	2	0	1	23.4	74	1	7.26	2.67	1.69	1.58	3.2	1.51	0.7	79.5	35	5.88	2	2	1
3428	Z203	3158	1	45	2010/10/14	2	2010/10/14	1967/9/11	1	0	1	0	0	12.1	0	0	0	0	0	0	0	0	2	2	1	21.6	102	1	12.72	1.82	1.79	2.24	4.2	2.51	0.82	705.8	31	4.56	2	1	1
2242	L406	2104	1	80	2010/10/18	2	2010/10/18	1932/7/5	1	0	1	0	1	12.1	0	0	0	0	0	0	0	0	2	2	1	18.8	98	2	9.35	2.3	1.83	4.07	5.1	1.09	0.76	79.1	43	5.79	2	2	1
3697	G052	25442	1	47	2013/4/2	3	2013/4/2	1966/1/6	1	0	1	0	0	8.5	1	1	0	0	0	0	0	0	1	2	2	22.9	65	2	26.13	1.26	2	2.58	5.5	4.87	0.71	327.9	35	1.97	1	1	1
1201	C156	1178	1	32	2010/10/20	2	2010/10/20	1980/2/29	3	0	0	0	0	12.1	0	0	0	0	0	0	0	0	1	0	1	20.8	86	3	10.77	2.08	1.87	5.1	7.2	1.63	0.84	327.5	36	5.93	2	1	1
3431	Z205	3161	2	67	2010/10/20	2	2010/10/20	1945/6/24	1	0	1	0	0	12.1	0	0	0	0	0	0	0	0	2	0	1	21.9	73	1	5.5	1.97	1.3	2.23	4.3	1.88	1.42	213.5	31.6	8.22	2	2	1
2486	P034	2321	2	32	2010/10/21	2	2010/10/21	1980/2/9	2	0	0	0	0	12.1	0	0	0	0	0	0	0	0	1	0	1	20	88	3	8.39	2.07	1.63	2.04	3.4	0.72	0.85	194	37.8	5.86	2	1	1
1198	C154	1176	1	62	2010/10/22	2	2010/10/22	1948/3/6	2	0	0	0	0	12.1	0	0	0	0	0	0	0	0	4	2	1	22	88	1	6.19	2.29	2.17	2.42	3.3	1.01	0.72	128.8	41.1	9.82	2	1	1
3429	Z204	3159	2	69	2010/10/22	2	2010/10/22	1943/6/19	2	0	1	0	0	12.1	0	0	0	0	0	0	0	0	2	0	1	28	89	1	5.37	2.47	1.79	2.74	4.2	2.57	0.4	132	44.2	8.39	2	2	3
1199	C155	1177	1	53	2010/10/26	2	2010/10/26	1957/5/16	1	0	1	1	0	12.1	0	0	0	0	0	0	0	0	2	0	1	24.9	102	1	6.68	2.14	1.76	3.92	5.4	1.8	0.85	220.5	35.3	9.27	2	1	3
5151	D056	30182	1	87	2013/9/12	3	2013/9/12	1926/1/26	1	1	0	0	0	5.9	1	1	0	0	0	0	0	0	1	0	2	22.8	71	1	6.66	2.14	1.52	1.89	2.4	1.2	0.37	120.3	34.9	8.42	1	2	1
1372	F031	1331	1	59	2010/10/28	2	2010/10/28	1952/11/12	2	1	0	0	0	12.1	0	0	0	0	0	0	0	0	1	2	1	19.7	69	2	17.45	1.55	1.4	2	3.1	0.68	0.69	787.5	39	3	2	1	1
2601	S040	2423	2	52	2010/10/28	2	2010/10/28	1960/8/15	1	0	0	0	0	12.1	0	0	0	0	0	0	0	0	1	0	1	23.1	92	1	12.32	2.45	1.75	2.29	3.8	0.7	1.08	472.5	37.1	3.41	2	1	1
3134	Y110	2897	1	21	2010/10/29	2	2010/10/29	1989/2/11	1	0	0	0	0	12.1	0	0	0	0	0	0	0	0	1	0	1	19.5	45	1	23.1	1.83	4.71	1.73	2.8	1.26	0.83	1121.8	33	2.68	2	1	1
3136	Y111	2898	2	76	2010/11/1	2	2010/11/1	1935/12/23	2	1	1	0	0	12.1	0	0	0	0	0	0	0	0	2	1	1	21.1	59	1	3.27	2.07	1.29	2.91	4.9	1.16	1.18	95	28.5	14.6	2	2	1
1202	C157	1179	1	35	2010/11/2	2	2010/11/2	1975/7/22	2	0	0	1	0	12.1	0	0	0	0	0	0	0	0	4	0	1	25	59	2	8.72	2.39	2.15	3.38	4.5	1.38	0.6	151.1	34	7.42	2	1	3
2244	L408	2106	1	45	2010/11/2	2	2010/11/2	1966/4/25	1	1	0	0	0	12.1	0	0	0	0	0	0	0	0	1	2	1	18.4	98	2	7.93	2.44	2.35	4.33	5.9	2.53	0.64	211.9	49.1	7.87	2	1	2
2487	P035	2322	2	52	2010/11/2	2	2010/11/2	1958/2/27	1	0	0	0	0	12.1	0	0	0	0	0	0	0	0	1	2	1	21.1	73	2	19.77	2.17	1.12	3.13	6	1.23	1.88	537.6	33.5	1.98	2	1	1
2529	Q028	2359	1	73	2010/11/3	2	2010/11/3	1937/7/3	2	0	0	0	0	12.1	0	0	0	0	0	0	0	1	1	2	1	18.8	85	1	17.01	1.91	3.37	N/A	N/A	1.97	0.88	311.2	22	2.96	1	2	1
2246	L409	2107	2	29	2010/11/4	2	2010/11/4	1982/11/16	2	0	0	0	0	12.1	0	0	0	0	0	0	0	0	1	0	1	18.3	43	3	11.15	2.12	2.17	3.79	5.9	2.25	0.9	376.6	32.4	4.31	2	1	2
2531	Q029	2361	2	45	2010/11/5	2	2010/11/5	1967/8/4	1	0	0	0	0	12.1	0	0	0	0	0	0	0	0	1	2	1	22.2	N/A	1	N/A	N/A	N/A	N/A	N/A	N/A	N/A	N/A	N/A	N/A	2	1	1
1624	H143	1555	1	65	2010/11/8	2	2010/11/8	1947/6/20	1	0	1	0	0	12.1	0	0	0	0	0	0	0	1	2	2	1	20.8	109	3	9.31	2.27	2.21	6.72	9	2.23	0.92	198.5	30	6.07	2	1	1
3137	Y112	2899	1	57	2010/11/9	2	2010/11/9	1955/5/28	1	0	1	0	0	12.1	0	0	0	0	0	0	0	0	3	0	1	21.8	62	3	7.47	2.19	1.29	1.91	4	2.18	1.08	130.1	30.7	8.04	2	1	1
5156	Y183	30197	2	73	2013/11/7	3	2013/11/7	1940/7/14	1	0	1	0	1	6.4	1	1	0	0	0	0	0	0	2	2	2	18.7	106	2	7.09	2.21	1.43	2.12	N/A	N/A	N/A	35.5	25	6.02	1	2	1
2248	L411	2109	1	48	2010/11/11	2	2010/11/11	1964/5/25	1	0	0	0	0	12.1	0	0	0	0	0	0	0	0	1	2	1	22.4	94	2	11.21	1.77	1.76	2.78	4.2	1.56	0.68	489.9	39.6	5.21	2	1	1
2964	X081	2746	1	62	2010/11/11	2	2010/11/11	1950/5/1	1	0	0	0	0	12.1	0	0	0	0	0	0	0	1	1	0	1	20.8	97	1	10.53	2.3	2.12	1.97	3.4	0.78	1	239.2	29	5.32	2	1	1
1321	D042	1285	1	47	2010/11/16	2	2010/11/16	1963/4/6	2	0	0	0	0	12.1	0	0	0	0	0	0	0	0	1	0	1	22.9	94	2	9.03	2.22	1.24	3.91	5.4	1.59	1.13	312.7	36.7	6.72	2	1	1
1626	H144	1556	1	48	2010/11/16	2	2010/11/16	1962/4/21	2	0	0	0	0	12.1	0	0	0	0	0	0	0	0	3	1	1	26.8	91	3	14.95	2.47	1.81	1.82	3.1	1.11	0.89	124	41.4	3.74	2	1	3
1373	F032	1332	1	57	2010/11/17	2	2010/11/17	1954/2/5	1	0	1	0	0	2	0	0	0	0	0	1	0	0	2	2	1	26.3	65	2	8.17	1.94	1.69	4.13	5.8	1.5	0.62	4.8	26.5	7.25	2	1	3
2249	L412	2111	2	19	2010/11/17	2	2010/11/17	1991/11/1	1	0	0	0	0	12.1	0	0	0	0	0	0	0	0	1	2	1	16.6	74	2	7.99	2.27	2.16	2.46	4.4	1.59	1.37	362	33	6.9	2	1	2
2251	L413	2112	1	45	2010/11/18	2	2010/11/18	1965/6/25	1	0	0	0	0	12.1	0	0	0	0	0	0	0	0	1	0	1	29.3	96	1	8.21	2.22	1.62	2.71	4.2	0.95	1.09	249.9	36.9	7.56	2	1	3
2252	L414	2113	1	54	2010/11/19	2	2010/11/19	1957/12/20	1	0	0	0	0	12.1	0	0	0	0	0	0	0	0	1	0	1	23.9	105	1	13.3	1.97	2.27	1.49	2.8	1.52	0.81	354.7	36	4.18	2	1	1
1203	C158	1181	1	30	2010/11/22	2	2010/11/22	1982/9/15	1	0	0	0	0	12.1	0	0	0	0	0	0	0	1	1	2	1	22.4	101	3	12.14	2.23	2.07	1.4	3.2	1.56	1.37	191.4	37.1	5.23	2	1	1
1629	H147	1559	1	67	2010/11/22	2	2010/11/22	1944/8/28	3	1	1	0	0	12.1	0	0	0	0	0	0	0	0	2	2	1	23.9	69	3	7.43	2.1	1.5	3.37	5	1.46	0.66	7.2	35.8	7.83	2	2	1
2664	T039	2479	1	44	2010/11/23	2	2010/11/23	1968/8/18	2	0	0	0	0	12.1	0	0	0	0	0	0	0	0	1	0	1	18.3	128	1	13.63	2.1	1.31	2.33	3.9	0.98	1.14	540.6	43.2	4.23	2	1	2
1374	F033	1333	2	36	2010/11/24	2	2010/11/24	1974/10/19	2	0	0	0	0	12.1	0	0	0	0	0	0	0	0	1	0	1	20.9	74	3	11.11	2.09	2.38	4.26	6.6	1.95	1.11	610	35.1	4.14	2	1	1
3432	Z206	3162	2	61	2010/11/24	2	2010/11/24	1949/12/21	1	0	0	0	0	12.1	0	0	0	0	0	0	0	0	4	0	1	26.2	67	1	9.13	1.83	1.98	4.57	6.6	2.38	0.71	318.8	23	4.67	2	1	3
2256	L417	2116	1	61	2010/11/25	2	2010/11/25	1949/6/9	1	0	0	0	0	12.1	0	0	0	0	0	0	0	0	2	2	1	N/A	N/A	1	N/A	N/A	N/A	N/A	N/A	N/A	N/A	N/A	N/A	N/A	2	1	2
2663	T038	2478	1	43	2010/11/25	2	2010/11/25	1968/11/25	1	0	0	0	0	12.1	0	0	0	0	0	0	0	0	1	2	1	24.3	92	3	9.66	2.07	1.85	3.53	5.8	2.64	0.99	175.2	34	6.33	2	1	3
1207	C161	1184	1	46	2010/11/29	2	2010/11/29	1966/5/7	1	0	0	0	0	12.1	0	0	0	0	0	0	0	1	1	0	1	22.6	82	2	10.19	2.35	1.98	4.71	6.9	1.72	1.15	434.2	37.5	5.87	2	1	1
2254	L416	2115	1	71	2010/11/29	2	2010/11/29	1940/12/13	1	0	0	0	0	12.1	0	0	0	0	0	0	0	0	1	0	1	18	86	2	5.84	2.31	1.48	3.17	4.8	0.84	1.04	103.4	37.5	10.22	2	2	2
3138	Y113	2901	2	46	2010/11/30	2	2010/11/30	1964/1/29	2	0	1	0	0	12.1	0	0	0	0	0	0	0	0	1	0	1	31	73	1	11.77	1.58	2.11	3.81	5.2	1.17	0.77	543	36.9	3.69	2	1	3
3141	Y115	2903	1	47	2010/12/1	2	2010/12/1	1964/5/1	1	0	0	0	0	6	0	0	0	0	0	1	0	0	1	0	1	20.5	99	3	9.01	2.3	2.19	3.16	5.2	0.69	1.73	338.3	39.8	6.73	2	1	1
1206	C160	1183	2	53	2010/12/2	2	2010/12/2	1957/8/4	2	0	1	0	0	12.1	0	0	0	0	0	0	0	0	1	0	1	24.9	66	1	13.46	1.91	3	4.69	6.8	1.84	1.1	876.9	37.4	3.07	2	1	3
2968	X084	2749	2	26	2010/12/2	2	2010/12/2	1984/4/20	1	0	0	0	0	12.1	0	0	0	0	0	0	0	0	1	2	1	28.2	64	1	20.95	2.14	2.56	1.98	3.4	0.49	1.15	950.1	32.6	2.13	2	1	3
3139	Y114	2902	1	57	2010/12/2	2	2010/12/2	1953/7/20	2	0	0	0	0	12.1	0	0	0	0	0	0	0	0	1	0	1	21.1	82	1	12.4	2.14	2.05	2.25	3.6	0.58	1	717.7	36.8	4.48	2	1	1
1627	H145	1557	1	31	2010/12/3	2	2010/12/3	1981/3/10	2	0	0	0	0	12.1	0	0	0	0	0	0	0	0	1	0	1	21	76	3	17.12	1.96	2.47	2.86	4.8	1.91	0.68	452.2	37.3	3.49	2	1	1
4535	F052	27713	1	69	2013/11/11	3	2013/11/11	1944/5/14	1	0	1	0	0	3.2	1	1	0	0	0	0	0	0	2	2	2	21.3	60	1	12.14	1.63	1.69	3.55	5.3	0.9	1	386.9	27.5	4.42	1	2	1
2253	L415	2114	2	36	2010/12/6	2	2010/12/6	1974/10/30	2	0	0	0	0	12.1	0	0	0	0	0	0	0	1	1	2	1	19.7	68	3	13.45	1.99	2.34	2.02	4.4	0.61	1.02	1144.7	29.9	3.32	2	1	1
3433	Z207	3163	2	73	2010/12/7	2	2010/12/7	1939/9/22	2	0	1	0	1	12.1	0	0	0	0	0	0	0	0	2	2	1	25.9	72	2	6.37	2.13	1.38	2.97	5.5	2.25	1.03	213.9	37.3	6.82	2	2	3
1204	C159	1182	1	47	2010/12/8	2	2010/12/8	1965/6/12	1	0	0	0	0	12.1	0	0	0	0	0	0	0	1	1	0	1	21	79	1	12.1	2.08	2.89	2.33	4.7	1.29	1.72	305.8	26.8	4.79	2	1	1
1632	H149	1562	1	55	2010/12/9	2	2010/12/9	1955/2/7	2	0	0	0	0	12.1	0	0	0	0	0	0	0	0	3	0	1	26.2	74	3	14.49	1.71	2.6	2.26	3.7	2.17	0.61	615.2	33.9	3.77	2	1	3
2257	L418	2117	1	24	2010/12/9	2	2010/12/9	1986/6/20	2	0	1	0	1	12.1	0	0	0	0	0	0	0	0	1	0	1	21.3	53	2	10.28	1.63	2.48	2.1	3.6	0.72	1.23	448.8	34.3	6.63	2	1	1
2602	S041	2424	1	89	2010/12/9	2	2010/12/9	1921/10/10	1	0	0	0	0	0.1	0	0	0	0	0	0	0	0	4	0	1	N/A	N/A	1	N/A	N/A	N/A	N/A	N/A	N/A	N/A	N/A	N/A	N/A	2	2	2
1323	D044	1287	2	76	2010/12/10	2	2010/12/10	1934/6/23	2	0	1	0	0	12.1	0	0	0	0	0	0	0	0	2	0	1	20.4	78	1	6.42	2.2	1.76	3.4	5.3	1.27	1.28	117.5	34.2	6.7	1	2	1
1628	H146	1558	1	40	2010/12/10	2	2010/12/10	1970/11/10	1	0	0	0	0	12.1	0	0	0	0	0	0	0	1	1	0	1	23.7	47	3	12.97	1.54	2.91	2.08	3	0.97	0.61	3000	36.8	4.57	2	1	1
1631	H148	1561	2	59	2010/12/10	2	2010/12/10	1951/4/5	2	0	1	0	0	12.1	0	0	0	0	0	0	0	0	2	2	1	16.2	71	1	4.99	1.98	1.6	7.3	11	2.29	1.75	62.6	26	9.44	1	1	2
2971	X086	2752	2	65	2010/12/10	2	2010/12/10	1945/2/12	1	0	1	0	0	12.1	0	0	0	0	0	0	0	0	2	2	1	22	62	1	13.54	1.71	2.38	1.76	3.3	0.67	1.21	992	29.3	2.92	2	1	1
2966	X082	2747	1	32	2010/12/15	2	2010/12/15	1980/6/4	1	0	0	0	0	12.1	0	0	0	0	0	0	0	0	1	2	1	31	105	2	9.69	1.94	1.95	3.93	5.1	1.55	0.55	441.4	39.2	6.69	2	1	3
2488	P036	2323	2	48	2010/12/20	2	2010/12/20	1962/7/29	1	0	0	0	0	12.1	0	0	0	0	0	0	0	0	1	0	1	24.3	75	1	10.13	2.23	1.83	2.46	5	0.59	1.13	490	41.2	4.34	2	1	3
2822	W118	2619	1	31	2010/12/21	2	2010/12/21	1979/6/23	2	0	0	0	0	12.1	0	0	0	0	0	0	0	0	1	2	1	25.7	46	1	24.49	1.27	2.75	3.03	4.6	1.25	0.95	543.3	35.4	2.31	2	1	3
3143	Y117	2905	1	35	2010/12/21	2	2010/12/21	1975/11/8	1	0	0	0	0	12.1	0	0	0	0	0	0	0	0	1	0	1	22.3	92	3	10.23	2.24	1.89	3.65	5.8	1.28	1.51	183.7	36	6.18	2	1	1
1322	D043	1286	1	33	2010/12/22	2	2010/12/22	1977/3/18	2	0	0	0	0	12.1	0	0	0	0	0	0	0	0	1	0	1	17.9	50	1	11.74	2	2.02	2.31	3.9	0.55	1.36	379.4	28.9	5.33	2	1	2
1212	C165	1188	1	40	2010/12/23	2	2010/12/23	1970/5/26	1	1	0	0	0	12.1	0	0	0	0	0	0	0	0	1	0	1	20.1	91	1	9.39	2.24	1.67	2.86	5.5	1.42	1.34	403.5	34.8	6.64	2	1	1
1633	H150	1563	1	37	2010/12/24	2	2010/12/24	1973/6/29	1	0	0	0	0	12.1	0	0	0	0	0	0	0	0	1	0	1	22.7	66	3	14.75	1.68	2.37	2.64	4.2	0.96	0.95	797.4	38.7	4	2	1	1
2258	L572	2118	2	41	2010/12/24	2	2010/12/24	1969/5/6	1	0	0	0	0	12.1	0	0	0	0	0	0	0	0	1	0	1	18.3	81	2	21.9	1.35	2.73	2.02	3.1	0.62	0.69	572.2	38.4	1.84	2	1	2
1209	C163	1186	2	34	2010/12/27	2	2010/12/27	1976/7/30	3	0	0	0	0	12.1	0	0	0	0	0	0	0	0	1	0	1	22.2	52	3	13.29	1.43	2.85	2.35	3.5	1.03	0.78	943	37.3	3.41	2	1	1
3144	Y118	2906	2	79	2010/12/28	2	2010/12/28	1931/5/6	2	0	1	0	1	12.1	0	0	0	0	0	0	0	1	2	0	1	21.1	61	1	5.4	2.03	1.98	1.87	4.3	3.19	0.54	371.2	32.5	8.13	2	2	1
3434	Z208	3164	1	39	2010/12/28	2	2010/12/28	1971/12/8	1	0	0	0	0	12.1	0	0	0	0	0	0	0	0	1	2	1	19.8	58	1	9.68	2.37	1.59	N/A	N/A	N/A	N/A	95.2	N/A	6.44	2	1	1
2259	L420	2119	2	57	2010/12/29	2	2010/12/29	1953/5/10	1	0	0	0	0	12.1	0	0	0	0	0	0	0	0	1	0	1	15	N/A	1	N/A	N/A	N/A	N/A	N/A	N/A	N/A	N/A	N/A	N/A	2	1	2
2967	X083	2748	2	37	2010/12/29	2	2010/12/29	1973/7/3	1	0	0	0	0	12.1	0	0	0	0	0	0	0	0	1	2	1	21.8	67	1	10.69	2.23	1.62	3.23	5.8	1.36	1.81	145	42.2	4.31	2	1	1
3439	Z213	3168	1	47	2010/12/29	2	2010/12/29	1963/7/13	3	0	0	0	0	12.1	0	0	0	0	0	0	0	0	1	0	1	20.4	87	3	9.23	1.69	2.44	2.21	3.6	0.76	0.9	529.3	37.8	6.55	2	1	1
2263	L423	2123	1	47	2010/12/30	2	2010/12/30	1963/4/29	1	0	0	0	0	12.1	0	0	0	0	0	0	0	0	3	0	1	24.7	66	2	12.69	2.14	2.28	1.86	2.8	0.89	0.7	319.1	33.1	4.54	2	1	3
3142	Y116	2904	1	37	2010/12/30	2	2010/12/30	1974/8/10	1	0	0	0	0	12.1	0	0	0	0	0	0	0	0	1	2	1	27.3	58	2	26.22	1.98	3.15	2.93	4.9	2.09	1	506.3	38	2.06	2	1	3
2969	X085	2751	1	54	2010/12/31	2	2010/12/31	1956/4/4	2	0	0	0	0	12.1	0	0	0	0	0	0	0	0	1	0	1	18.2	57	3	16.54	2.26	2	2.12	4.2	2.07	0.66	402.8	40.3	3.25	2	1	2
2262	L422	2122	1	36	2011/1/4	2	2011/1/4	1974/4/14	1	0	0	0	0	12.1	0	0	0	0	0	0	0	0	1	0	2	20.7	86	3	10.13	2.12	2.49	5.11	7.37	1.58	1.12	515.1	34.4	6.21	2	1	1
3436	Z209	3165	2	52	2011/1/6	2	2011/1/6	1958/12/30	2	1	1	0	0	12.1	0	0	0	0	0	0	0	0	2	2	2	22.9	79	1	5.87	1.94	1.26	2.01	4	1.28	1.2	365.4	31	8.03	2	1	1
3441	Z214	3169	2	32	2011/1/7	2	2011/1/7	1978/10/11	1	0	0	0	0	0.3	0	0	0	0	0	0	0	0	1	2	2	N/A	N/A	1	N/A	N/A	N/A	N/A	N/A	N/A	N/A	N/A	N/A	N/A	2	1	2
2266	L425	2125	1	70	2011/1/7	2	2011/1/7	1940/12/29	2	0	0	0	0	12.1	0	0	0	0	0	0	0	0	1	0	2	23	83	3	11.47	1.21	2.81	2.92	4	0.66	0.86	45.8	43.8	4.7	2	2	1
2261	L421	2121	2	38	2011/1/7	2	2011/1/7	1973/1/20	2	0	0	0	0	12.1	0	0	0	0	0	0	0	0	1	0	2	21.9	67	1	11.3	2.02	2.47	4.48	7	1.36	1.49	706.2	45	4.02	2	1	1
2823	W119	2621	1	44	2011/1/11	2	2011/1/11	1967/11/2	1	0	0	0	0	12.1	0	0	0	0	0	0	0	0	1	2	2	19.6	81	1	12	2.08	1.71	2.56	4.3	1.28	1.17	170.2	34.7	4.9	2	1	1
2267	L426	2126	2	50	2011/1/12	2	2011/1/12	1960/4/7	2	0	0	0	0	12.1	0	0	0	0	0	0	0	0	1	0	2	20	94	2	18.84	1.96	2.69	3.2	4.7	1.1	1.02	243.5	37.5	2.11	2	1	1
3437	Z210	3166	2	27	2011/1/12	2	2011/1/12	1983/1/24	2	0	0	0	0	12.1	0	0	0	0	0	0	0	0	1	2	2	18.5	42	3	17.59	0.97	2.26	2.49	3.8	0.71	1.06	783.3	39.6	2.58	2	1	1
1433	G036	1385	2	47	2011/1/13	2	2011/1/13	1963/8/8	2	0	0	0	0	12.1	0	0	0	0	0	0	0	0	1	2	2	17.3	59	1	10.53	1.56	2.14	2.23	4.4	0.77	1.88	538.4	35	4.17	2	1	2
1211	C164	1187	1	54	2011/1/14	2	2011/1/14	1956/3/6	1	0	0	0	0	12.1	0	0	0	0	0	0	0	0	4	0	2	18.4	75	2	10.06	1.85	2.46	1.87	3.5	0.88	1.21	783.6	36	5.77	2	1	2
3438	Z211	3167	2	44	2011/1/14	2	2011/1/14	1966/10/18	2	1	1	0	0	12.1	0	0	0	0	0	0	0	0	2	2	2	22.98	85	1	13.1	1.06	2.3	4.73	6.7	1.48	1.04	506.1	20	3.29	2	1	1
2268	L427	2127	1	61	2011/1/18	2	2011/1/18	1949/7/23	1	0	0	0	0	0.2	0	0	0	0	0	0	0	0	1	0	2	N/A	N/A	1	N/A	N/A	N/A	N/A	N/A	N/A	N/A	N/A	N/A	N/A	2	1	2
2264	L424	2124	1	36	2011/1/19	2	2011/1/19	1974/12/8	2	0	0	0	0	12.1	0	0	0	0	0	0	0	1	1	2	2	20.7	47.7	3	25.04	1.26	1.77	2.52	4	1.33	0.9	310.2	34.1	2.19	2	1	1
14244	Z347	90267	2	78	2014/10/13	3	2014/10/13	1936/6/25	1	0	0	0	0	11.3	1	1	0	0	0	0	0	0	1	1	2	16.7	89	1	10.92	1.96	2	2.1	N/A	N/A	N/A	412	28	3.61	2	2	2
1216	C168	1192	2	47	2011/1/20	2	2011/1/20	1964/1/1	2	0	1	0	0	12.1	0	0	0	0	0	0	0	0	2	0	2	26	88	2	6.91	2.23	1.24	5.32	6.93	0.85	0.96	147.7	36.1	6.79	2	1	3
1214	C167	1191	2	41	2011/1/20	2	2011/1/20	1969/7/8	2	0	0	0	0	12.1	0	0	0	0	0	0	0	0	4	2	2	19	126	1	6.71	2.13	1.58	3.34	5.3	2.01	1.4	129.8	36	7.22	2	1	1
2604	S043	2426	1	44	2011/1/20	2	2011/1/20	1966/6/6	1	0	0	0	0	10	0	0	0	0	0	1	0	0	4	0	2	23.1	88	3	11.02	2.08	1.72	3.38	5.2	1.37	1.27	341.3	38	5.41	2	1	1
1217	C169	1193	1	52	2011/1/21	2	2011/1/21	1958/6/4	1	0	0	0	0	12.1	0	0	0	0	0	0	0	0	4	2	2	18.7	76	1	8.77	1.7	3.24	2.44	4.1	1.33	0.94	846.4	30.8	6.81	2	1	1
1213	C166	1189	1	30	2011/1/21	2	2011/1/21	1980/6/5	2	0	0	0	0	12.1	0	0	0	0	0	0	0	0	1	0	2	19.9	67	2	12.08	2	2.88	3.44	5.6	1.87	1.28	503.8	34	5.26	2	1	1
2666	T040	2481	2	76	2011/1/21	2	2011/1/21	1934/11/11	2	0	1	0	1	12.1	0	0	0	0	0	0	0	0	3	0	2	16.4	83	1	6.75	1.98	1.71	N/A	N/A	N/A	N/A	408.3	N/A	6.32	2	2	2
2972	X087	2753	1	59	2011/1/24	2	2011/1/24	1961/6/2	1	0	1	0	1	12.1	0	0	0	0	0	0	0	0	2	0	2	23.4	77	1	10.01	1.99	2.07	3.09	7.9	5.08	1	469.5	39.8	5.69	2	1	1
1376	F034	1334	1	35	2011/1/27	2	2011/1/27	1975/2/3	2	0	0	0	0	12.1	0	0	0	0	0	0	0	0	1	2	2	22.4	71	2	11.38	2.07	2.43	N/A	N/A	N/A	N/A	424.3	N/A	5.46	2	1	1
2603	S042	2425	1	50	2011/1/28	2	2011/1/28	1961/8/24	2	0	1	0	0	12.1	0	0	0	0	0	0	0	1	2	2	2	21	82	2	5.26	1.88	1.68	2.26	3.9	0.52	1.33	404.7	30.3	12.38	2	1	1
3442	Z215	3171	1	55	2011/1/31	2	2011/1/31	1955/2/3	2	0	0	0	0	12.1	0	0	0	0	0	0	0	0	1	2	2	22.8	114	1	6.23	2	2.24	4.43	6.4	1.01	1.65	184.8	34.5	9.98	2	1	1
1434	G037	1386	1	35	2011/2/1	2	2011/2/1	1975/6/13	1	0	0	0	0	12.1	0	0	0	0	0	0	0	0	1	0	2	21.75	100	3	14	1.53	2.33	2.88	4.96	0.71	1.76	994.8	31.8	4.3	2	1	1
2269	L428	2128	1	44	2011/2/10	2	2011/2/10	1967/7/14	2	0	0	0	0	12.1	0	0	0	0	0	0	0	0	1	0	2	16.5	69.2	2	16.86	2.03	3.06	N/A	N/A	N/A	N/A	227.7	N/A	3.31	2	1	2
2271	L429	2129	1	33	2011/2/11	2	2011/2/11	1978/1/13	1	0	0	0	0	12.1	0	0	0	0	0	0	0	0	1	0	2	16.9	97	1	9.74	2.1	1.57	2.26	3.83	1.56	0.68	214.1	37.7	6.61	2	1	2
3146	Y119	2907	2	47	2011/2/14	2	2011/2/14	1964/1/30	2	0	0	0	0	5	0	0	0	0	0	1	0	0	1	0	2	19.9	63.2	1	8.22	2.02	1.45	N/A	N/A	N/A	N/A	504	N/A	5.55	2	1	1
3443	Z216	3172	2	72	2011/2/16	2	2011/2/16	1938/8/12	2	0	0	0	0	12.1	0	0	0	0	0	0	0	0	2	0	2	N/A	N/A	1	N/A	1.96	N/A	N/A	N/A	N/A	N/A	N/A	N/A	N/A	2	2	2
1634	H152	1564	1	66	2011/2/18	2	2011/2/18	1944/6/4	1	0	0	0	0	12.1	0	0	0	0	0	0	0	0	3	0	2	21.8	66	2	13.21	1.55	2.39	2.22	3.6	1.04	0.73	628.6	37.4	4.04	2	2	1
2273	L431	2132	1	35	2011/2/18	2	2011/2/18	1975/4/11	2	0	1	0	0	12.1	0	0	0	0	0	0	0	1	1	2	2	20.5	66.5	1	13.74	1.64	2.44	1.69	3.17	0.85	0.78	378.7	33.2	4.39	2	1	1
2532	Q030	2362	2	33	2011/2/18	2	2011/2/18	1978/3/30	2	0	0	0	0	12.1	0	0	0	0	0	0	0	0	1	0	2	17.1	79	3	6.93	1.96	1.61	3.9	6.09	1.19	1.37	383.9	29.1	7.26	2	1	2
3444	Z217	3173	2	51	2011/2/21	2	2011/2/21	1959/8/3	1	0	0	0	0	12.1	0	0	0	0	0	0	0	0	1	0	2	21.8	81	1	10.09	1.86	2.47	3.56	5.42	1.12	1.13	362.7	37.1	4.31	2	1	1
3446	Z218	3174	2	34	2011/2/22	2	2011/2/22	1976/10/2	2	0	0	0	0	12.1	0	0	0	0	0	0	0	1	1	0	2	17.7	65	3	10.15	1.86	1.88	N/A	N/A	N/A	N/A	745	N/A	4.65	2	1	2
1218	C170	1194	1	42	2011/2/23	2	2011/2/23	1969/2/2	2	0	0	0	0	12.1	0	0	0	0	0	0	0	0	1	0	2	19.6	66	3	21.62	1.89	2.1	N/A	N/A	N/A	N/A	693.7	N/A	2.51	2	1	1
2274	L432	2133	2	27	2011/2/24	2	2011/2/24	1984/10/1	2	1	0	0	0	12.1	0	0	0	0	0	0	0	0	4	2	2	18.8	71.2	3	10.5	1.59	1.41	N/A	N/A	N/A	N/A	268.4	N/A	4.69	2	1	1
3447	Z219	3175	1	33	2011/2/25	2	2011/2/25	1977/4/24	2	0	0	0	0	12.1	0	0	0	0	0	0	0	0	1	0	2	22	48	2	22.25	1.37	N/A	N/A	N/A	N/A	N/A	N/A	N/A	2.55	2	1	1
1636	H153	1565	1	34	2011/2/28	2	2011/2/28	1977/2/28	1	0	0	0	0	12.1	0	0	0	0	0	0	0	0	1	2	2	21.8	91	3	12	2.09	2.22	1.5	3.77	1.33	0.79	514	37.1	5.17	2	1	1
2307	L458	2162	1	29	2011/3/1	2	2011/3/1	1981/4/8	1	0	0	0	0	12.1	0	0	0	0	0	0	0	0	4	0	2	19.8	N/A	1	N/A	1.96	N/A	N/A	N/A	N/A	N/A	N/A	N/A	N/A	2	1	1
2348	L494	2198	1	72	2011/3/1	2	2011/3/1	1938/4/22	1	0	1	0	0	12.1	0	0	0	0	0	0	0	1	1	2	2	N/A	N/A	1	N/A	1.96	N/A	N/A	N/A	N/A	N/A	N/A	N/A	N/A	2	2	2
2281	L437	2138	2	25	2011/3/1	2	2011/3/1	1985/8/11	1	0	0	0	0	12.1	0	0	0	0	0	0	0	0	1	2	2	16.6	106	3	8.42	1.87	1.42	3.64	5.78	1.91	1.08	306.6	38.5	6.15	2	1	2
2826	W121	2623	1	43	2011/3/2	2	2011/3/2	1968/2/9	2	0	0	0	0	12.1	0	0	0	0	0	0	0	0	3	0	2	27.6	64.2	1	13.92	1.77	1.97	2.16	3.88	1.5	0.65	466.1	31.6	4.15	2	1	3
2276	L433	2134	1	32	2011/3/3	2	2011/3/3	1978/6/20	1	0	0	0	0	12.1	0	0	0	0	0	0	0	0	1	0	2	22.9	101	1	9.44	2.06	N/A	N/A	N/A	N/A	N/A	N/A	N/A	6.9	2	1	1
2828	W123	2625	2	36	2011/3/3	2	2011/3/3	1974/7/31	2	0	0	0	0	12.1	0	0	0	0	0	0	0	0	1	0	2	18	30.2	3	13.48	1.68	3.25	3.11	4.3	1.01	0.72	714.8	34.4	3.31	2	1	2
2282	L438	2139	2	44	2011/3/4	2	2011/3/4	1966/11/14	2	0	0	0	0	12.1	0	0	0	0	0	0	0	0	1	0	2	21.5	77	1	10.28	1.84	2.09	2.39	4.47	1.56	1.18	477.2	38.3	4.35	2	1	1
2277	L434	2135	1	42	2011/3/4	2	2011/3/4	1968/10/15	1	0	0	0	0	12.1	0	0	0	0	0	0	0	0	1	0	2	25.3	70.2	1	13.89	2.06	2.38	2.75	4.84	2.32	0.55	305.6	42.9	4.18	2	1	3
3147	Y120	2908	1	58	2011/3/4	2	2011/3/4	1953/2/4	1	0	1	0	0	12.1	0	0	0	0	0	0	0	0	2	0	2	23.3	70	1	10.35	1.7	2.62	3.75	5.25	0.4	1.55	412	32.3	5.5	2	1	1
3449	Z221	3177	2	42	2011/3/7	2	2011/3/7	1969/8/18	1	1	1	0	0	12.1	0	0	0	0	0	0	0	0	2	2	2	26.9	86	1	7.34	2.04	1.8	N/A	N/A	N/A	N/A	190.1	N/A	6.48	2	1	3
3448	Z220	3176	1	68	2011/3/7	2	2011/3/7	1943/5/14	2	0	1	0	1	12.1	0	0	0	0	0	0	0	0	2	0	2	20.1	73.2	2	9.01	1.93	1.47	3.09	4.4	1.42	0.74	556	30.9	6.24	2	2	1
13896	L638	87132	1	63	2014/11/4	3	2014/11/4	1951/4/14	1	0	0	0	0	0.4	1	1	0	0	0	0	0	0	4	2	2	33	47	1	8.21	1.8	2.05	3.2	N/A	N/A	N/A	177.3	27	7.06	1	1	2
14343	H239	90994	2	57	2015/1/16	3	2015/1/16	1957/2/24	1	0	1	0	0	3.9	1	1	0	0	0	0	0	0	2	1	2	34.4	102	1	10.92	1.96	2	2.33	N/A	N/A	N/A	412	26	3.85	2	1	3
2973	X088	2754	1	23	2011/3/10	2	2011/3/10	1987/4/24	2	0	0	0	0	6	0	0	0	0	0	1	0	0	1	0	2	24.6	73	3	13.05	1.75	1.54	3.22	5.1	1.85	1.08	451.7	40.4	5.08	2	1	3
3452	Z223	3179	2	61	2011/3/10	2	2011/3/10	1949/10/11	1	1	1	0	0	12.1	0	0	0	0	0	0	0	0	2	2	2	19.1	85	1	8.43	1.97	1.73	3.7	6.78	1.37	1.81	446.5	35	5.12	1	1	1
2489	P037	2324	1	24	2011/3/11	2	2011/3/11	1986/6/1	1	0	0	0	0	2	0	0	0	0	0	1	0	0	1	2	2	25.1	79	3	22.31	1.36	2.88	N/A	N/A	N/A	N/A	960.8	N/A	2.71	2	1	3
3148	Y121	2909	1	48	2011/3/11	2	2011/3/11	1963/2/3	2	0	0	0	1	12.1	0	0	0	0	0	0	0	0	1	2	2	31.1	60	2	7.62	1.68	1.96	2.52	5.07	1.55	1.48	224	22.6	8.13	2	1	3
3451	Z222	3178	1	55	2011/3/11	2	2011/3/11	1955/12/6	1	0	0	0	0	12.1	0	0	0	0	0	0	0	0	3	0	2	21.5	N/A	3	19.85	1.18	N/A	N/A	N/A	N/A	N/A	N/A	N/A	2.62	2	1	1
1219	C171	1195	1	33	2011/3/14	2	2011/3/14	1977/8/4	2	0	0	0	0	12.1	0	0	0	0	0	0	0	0	4	2	2	22.5	90	2	13.49	1.6	N/A	N/A	N/A	N/A	N/A	N/A	N/A	4.54	2	1	1
3453	Z224	3181	2	38	2011/3/15	2	2011/3/15	1972/6/5	2	0	0	0	0	12.1	0	0	0	0	0	0	0	0	1	0	2	18.7	81	3	5.78	1.8	1.38	N/A	N/A	N/A	N/A	178.8	N/A	8.71	2	1	1
3454	Z225	3182	2	37	2011/3/15	2	2011/3/15	1973/6/1	1	0	0	0	0	12.1	0	0	0	0	0	0	0	0	1	0	2	22	49.2	3	11.7	1.76	2.03	2.22	3.81	0.81	1.26	1141	36.4	3.88	2	1	1
1637	H154	1566	1	34	2011/3/16	2	2011/3/16	1976/11/19	3	0	0	0	0	12.1	0	0	0	0	0	0	0	0	1	0	2	24.2	96	3	7.66	1.85	1.21	2.86	4.12	0.78	1.12	300	28.7	8.68	2	1	3
2279	L436	2137	1	61	2011/3/16	2	2011/3/16	1949/10/25	1	0	1	0	0	12.1	0	0	0	0	0	0	0	0	2	0	2	23.5	121	1	7.11	1.76	1.71	7.12	9.4	1.25	1.72	283.5	26	8.39	2	1	1
2278	L435	2136	2	47	2011/3/17	2	2011/3/17	1963/8/10	1	0	0	0	0	12.1	0	0	0	0	0	0	0	0	1	0	2	19.7	92	1	9.52	2.04	1.64	N/A	N/A	N/A	N/A	189	N/A	4.69	2	1	1
2283	L439	2141	2	58	2011/3/17	2	2011/3/17	1953/2/16	2	0	0	0	0	12.1	0	0	0	0	0	0	0	0	4	0	2	23	85	1	10.77	2.19	2.28	4.31	8.98	5.54	0.96	223.4	36	3.9	2	1	1
2667	T041	2482	1	74	2011/3/17	2	2011/3/17	1936/7/24	1	0	0	0	0	12.1	0	0	0	0	0	0	0	1	1	0	2	16.4	69	1	7.52	2	1.35	2.51	4.34	0.79	1.35	280.4	32.2	7.56	1	2	2
3456	Z226	3183	2	62	2011/3/17	2	2011/3/17	1948/5/12	2	1	1	0	0	12.1	0	0	0	0	0	0	0	0	2	1	2	23.2	89	1	9.89	1.9	2.22	6.61	8.53	2.78	0.76	485.1	32.5	4.24	1	1	1
3457	Z227	3184	1	63	2011/3/18	2	2011/3/18	1947/6/25	2	0	1	0	0	12.1	0	0	0	0	0	0	0	0	2	0	2	18	97	1	6.4	1.67	1.84	2.55	3.98	0.28	1.39	602.4	34.4	9.41	2	1	2
2606	S044	2427	2	67	2011/3/22	2	2011/3/22	1944/2/16	2	0	0	0	0	12.1	0	0	0	0	0	0	0	0	1	2	2	21.4	85	3	5.17	1.71	1.48	N/A	N/A	N/A	N/A	N/A	N/A	8.83	2	2	1
2533	Q031	2363	2	64	2011/3/23	2	2011/3/23	1947/2/7	2	0	0	0	0	12.1	0	0	0	0	0	0	0	0	1	0	2	22.5	134	2	8.82	2.09	2.08	N/A	N/A	N/A	N/A	637.7	N/A	4.81	2	1	1
2286	L441	2143	2	44	2011/3/25	2	2011/3/25	1967/11/22	3	0	1	0	0	12.1	0	0	0	0	0	0	0	0	1	0	2	18.8	74.2	3	19.55	2.14	2	2.8	4.4	0.65	1.29	361.9	36	2.07	2	1	1
3458	Z228	3185	1	63	2011/3/28	2	2011/3/28	1947/8/7	2	0	0	0	0	12.1	0	0	0	0	0	0	0	0	2	2	2	22.4	95	1	9.7	1.43	2.64	N/A	N/A	N/A	N/A	427.9	N/A	5.82	2	1	1
3149	Y122	2911	1	68	2011/3/29	2	2011/3/29	1942/11/10	1	0	0	0	0	12.1	0	0	0	0	0	0	0	0	2	2	2	N/A	N/A	1	N/A	1.96	N/A	N/A	N/A	N/A	N/A	N/A	N/A	N/A	2	2	2
3459	Z229	3186	1	67	2011/3/30	2	2011/3/30	1943/8/10	1	0	0	0	0	12.1	0	0	0	0	0	0	0	0	1	2	2	20	84	1	10.52	1.89	1.38	2.32	4.41	1.15	1.41	265.5	30.1	5.24	1	2	1
2831	W125	2627	2	66	2011/3/31	2	2011/3/31	1945/3/19	2	0	0	0	0	12.1	0	0	0	0	0	0	0	0	2	0	2	21.5	69	1	8.39	1.62	2.38	5.75	7.7	1.49	0.69	302.1	20.8	5.06	2	2	1
1377	F035	1335	1	29	2011/4/1	2	2011/4/1	1982/7/28	1	1	1	0	1	12.1	0	0	0	0	0	0	0	0	1	0	2	24.3	103	3	7.62	2.13	1.77	2.01	4.12	3.59	0.86	65.3	38.4	9.01	2	1	3
2288	L443	2145	1	75	2011/4/1	2	2011/4/1	1935/9/16	1	0	0	0	0	12.1	0	0	0	0	0	0	0	0	1	0	2	20.2	92	1	7.44	1.71	1.66	N/A	N/A	N/A	N/A	596	N/A	7.64	2	2	1
3462	Z231	3188	2	60	2011/4/2	2	2011/4/2	1951/4/11	2	0	0	0	0	12.1	0	0	0	0	0	0	0	1	2	2	2	9.4	61.2	1	9.43	1.69	1.91	3.57	6.22	1.87	1.44	1154.9	33.1	4.51	2	1	2
3461	Z230	3187	1	33	2011/4/2	2	2011/4/2	1978/3/5	1	0	0	0	0	12.1	0	0	0	0	0	0	0	0	1	2	2	24.1	65	3	23.12	1.31	2	2.22	3.84	1.06	1.02	708.4	36	2.44	2	1	3
1638	H155	1567	1	62	2011/4/6	2	2011/4/6	1948/9/20	3	0	0	0	0	12.1	0	0	0	0	0	0	0	0	2	2	2	27.9	61.2	1	5.44	1.59	1.43	N/A	N/A	N/A	N/A	262.4	N/A	11.39	2	1	3
2534	Q032	2364	2	29	2011/4/6	2	2011/4/6	1982/2/1	2	0	1	0	0	3	0	0	0	0	0	1	0	0	1	0	2	16.2	73.2	3	9.31	2.28	2.04	N/A	N/A	N/A	N/A	24.4	N/A	5.31	2	1	2
2491	P038	2325	1	38	2011/4/7	2	2011/4/7	1972/8/7	1	0	0	0	0	4.1	0	0	0	0	0	1	0	1	4	0	2	20.9	95	3	10.29	2.12	2.27	1.77	2.83	1.29	0.71	412	42.6	6.03	2	1	1
2832	W126	2628	2	35	2011/4/7	2	2011/4/7	1975/7/25	1	0	0	0	0	12.1	0	0	0	0	0	0	0	0	1	2	2	19.3	52.2	2	32.99	1.67	3.08	3.47	5.28	1.63	1.19	597.7	44	1.19	2	1	1
3152	Y124	2913	1	23	2011/4/7	2	2011/4/7	1987/5/8	1	0	0	0	0	12.1	0	0	0	0	0	0	0	0	4	2	2	23.5	103.4	2	4.84	1.96	3.09	N/A	N/A	N/A	N/A	37.7	N/A	15.94	2	1	1
1706	J020	1627	1	29	2011/4/8	2	2011/4/8	1982/4/6	2	1	1	0	0	12.1	0	0	0	0	0	0	0	0	1	0	2	21	81	2	10.84	2	N/A	N/A	N/A	N/A	N/A	637.2	N/A	6	2	1	1
27403	LHM	212472	2	40	2011/4/8	2	2011/4/8	1970/12/31	1	0	0	0	0	12.1	0	0	0	0	0	0	0	0	4	0	2	N/A	N/A	1	N/A	1.96	N/A	N/A	N/A	N/A	N/A	N/A	N/A	N/A	2	1	2
1639	H156	1568	1	50	2011/4/11	2	2011/4/11	1960/5/4	1	1	0	0	0	12.1	0	0	0	0	0	0	0	0	2	0	2	23.4	80	1	6.71	2.02	1.98	3.6	5.08	1.84	0.76	423.3	31.9	9.35	2	1	1
2293	L447	2149	1	59	2011/4/11	2	2011/4/11	1951/4/26	2	0	1	0	0	12.1	0	0	0	0	0	0	0	0	2	0	2	23.1	63	1	6.07	1.82	1.79	4.18	5.5	0.99	0.87	341.2	29.5	10.14	2	1	1
1643	H159	1572	1	39	2011/4/12	2	2011/4/12	1972/1/16	1	0	0	0	0	12.1	0	0	0	0	0	0	0	0	1	0	2	19	66.2	2	17.23	1.71	N/A	N/A	N/A	N/A	N/A	1565.4	N/A	3.31	2	1	1
3463	Z232	3189	2	53	2011/4/13	2	2011/4/13	1958/1/16	1	0	0	0	0	12.1	0	0	0	0	0	0	0	0	4	0	2	21.3	66	1	9.18	2.24	1.67	1.88	3.76	1.55	0.91	173.5	42.3	4.77	2	1	1
2668	T042	2483	1	34	2011/4/13	2	2011/4/13	1977/7/2	1	0	0	0	0	12.1	0	0	0	0	0	0	0	0	1	0	2	17.7	70	1	10.56	1.85	2.44	N/A	N/A	N/A	N/A	296.4	N/A	5.98	2	1	2
2833	W127	2629	2	66	2011/4/13	2	2011/4/13	1944/9/18	2	0	0	0	0	12.1	0	0	0	0	0	0	0	0	2	2	2	17.9	85	1	5.85	1.72	1.35	2.55	5.11	1.57	1.77	354.2	36.6	7.68	2	2	2
2289	L444	2146	1	20	2011/4/14	2	2011/4/14	1991/7/7	2	0	0	0	0	12.1	0	0	0	0	0	0	0	1	1	0	2	20.2	70	2	5.2	2.02	1.56	2.68	4.3	2.11	0.84	134.8	35.9	15.09	2	1	1
1224	C175	1199	1	70	2011/4/15	2	2011/4/15	1940/11/25	3	1	1	0	0	12.1	0	0	0	0	0	0	0	0	4	2	2	21.4	99	3	10.53	2.56	2.29	N/A	N/A	N/A	N/A	1078.4	N/A	5.19	2	2	1
1436	G038	1387	1	59	2011/4/15	2	2011/4/15	1952/6/17	1	0	1	0	0	7	0	0	0	0	0	0	0	0	1	0	2	18.7	80	2	6.83	2	2	3.77	5.56	1.42	1.09	109.2	36	8.85	2	1	1
2294	L448	2151	2	59	2011/4/15	2	2011/4/15	1952/2/5	1	0	0	0	0	12.1	0	0	0	0	0	0	0	0	4	2	2	23.1	55.2	1	8.38	1.95	1.55	1.74	3.16	0.93	1.14	412	37.9	5.19	2	1	1
2536	Q033	2365	1	52	2011/4/18	2	2011/4/18	1958/10/11	1	0	0	1	0	12.1	0	0	0	0	0	0	0	0	2	0	2	22.7	54.2	2	16.12	1.77	1.75	1.98	3.45	1.2	0.83	412	31	3.37	2	1	1
15303	C283	98884	1	22	2015/3/31	3	2015/3/31	1992/8/11	3	0	0	0	0	3.8	1	1	0	0	0	0	0	0	1	0	2	18.2	81	2	9.17	2.1	2.16	2.45	N/A	N/A	N/A	156.3	24	7.69	2	1	2
2291	L445	2147	1	47	2011/4/25	2	2011/4/25	1963/7/1	2	1	0	0	0	12.1	0	0	0	0	0	0	0	0	1	2	2	20.3	N/A	2	13.61	1.73	2.52	N/A	N/A	N/A	N/A	454.2	N/A	4.18	2	1	1
1641	H157	1569	1	27	2011/4/26	2	2011/4/26	1984/5/15	1	0	0	0	0	10	0	0	0	0	0	1	0	0	1	0	2	20.9	81	1	16.19	1.99	2.96	2.81	4.26	1.43	0.76	628	34.3	3.83	2	1	1
2976	X090	2756	2	69	2011/4/27	2	2011/4/27	1942/3/5	1	0	0	0	0	12.1	0	0	0	0	0	0	0	0	3	0	2	22.3	112	2	11.89	2.06	2	4.22	6	1.17	1.07	387.3	37.8	3.36	2	2	1
2549	R007	2377	1	37	2011/4/28	2	2011/4/28	1975/9/11	2	0	0	0	0	12.1	0	0	0	0	0	0	0	0	1	0	2	19.9	93	3	10.25	1.84	1.96	2.44	3.67	0.9	0.85	414	30.1	6.09	2	1	1
2974	X089	2755	2	54	2011/4/28	2	2011/4/28	1956/9/18	1	0	1	1	1	12.1	0	0	0	0	0	0	0	0	1	2	2	20.3	66	1	9.43	1.88	2.29	N/A	N/A	N/A	N/A	548.5	N/A	4.61	2	1	1
2834	W128	2631	2	64	2011/4/29	2	2011/4/29	1946/7/5	2	0	0	0	0	12.1	0	0	0	0	0	0	0	0	4	0	2	24.1	89	2	6.56	2.2	1.79	3.11	4.76	1.34	0.95	412	37.9	6.77	2	1	3
3467	Z235	3193	1	69	2011/4/29	2	2011/4/29	1941/12/1	2	0	1	0	0	12.1	0	0	0	0	0	0	0	0	2	2	2	19.3	69.2	2	2.56	2.27	0.65	2.64	4.42	2.3	0.61	22.3	32.9	26.66	1	2	1
3466	Z234	3192	1	66	2011/5/4	2	2011/5/4	1944/9/30	2	0	1	0	0	12.1	0	0	0	0	0	0	0	0	1	0	2	25.4	105	2	7.59	2.02	1.62	3.97	5.6	1.11	1.17	412	35.9	7.66	2	2	3
3468	Z236	3194	1	66	2011/5/5	2	2011/5/5	1946/8/10	2	0	0	1	0	12.1	0	0	0	0	0	0	0	0	2	2	2	18	65	1	6.71	1.71	1.43	2.11	3.3	1.96	0.34	149	29.9	8.84	2	2	2
1642	H158	1571	1	34	2011/5/6	2	2011/5/6	1976/6/25	1	1	1	0	1	12.1	0	0	0	0	0	0	0	1	1	0	2	23.3	75	2	19.7	2.18	2.55	N/A	N/A	N/A	N/A	496.7	N/A	2.92	2	1	1
2292	L446	2148	1	28	2011/5/9	2	2011/5/9	1983/2/13	1	1	1	0	1	12.1	0	0	0	0	0	0	0	0	1	2	2	20.7	46.2	3	8.92	1.57	1.91	1.12	2.13	0.41	0.95	412	33.2	7.56	2	1	1
1226	C176	1201	1	60	2011/5/10	2	2011/5/10	1951/1/15	1	0	0	0	0	10.2	0	0	0	0	0	1	0	0	3	0	2	23.9	67	2	7.66	1.21	1.67	2.22	3.38	0.57	0.93	342	43	7.73	2	1	1
1222	C173	1197	1	64	2011/5/10	2	2011/5/10	1946/9/15	1	0	0	0	0	12.1	0	0	0	0	0	0	0	0	2	0	2	23	103	1	10.23	2.13	2.29	2.43	3.8	1.95	0.82	586.5	36.1	5.47	2	1	1
1223	C174	1198	2	39	2011/5/12	2	2011/5/12	1972/9/11	2	0	1	0	0	7	0	0	0	0	0	1	0	1	1	0	2	20.5	77.2	2	9.58	1.47	2.2	1.57	3.35	2.04	0.72	412	43.8	4.83	2	1	1
1678	H188	1603	1	59	2011/5/13	2	2011/5/13	1951/9/12	1	0	0	0	0	12.1	0	0	0	0	0	0	0	0	3	0	2	23.4	49	1	17.46	1.78	1.89	1.64	2.7	0.8	0.88	314.7	38.4	3	2	1	1
2298	L451	2154	2	33	2011/5/13	2	2011/5/13	1979/5/25	1	1	1	0	0	12.1	0	0	0	0	0	0	0	0	4	0	2	21	72.2	1	6.79	1.79	1.83	N/A	N/A	N/A	N/A	N/A	N/A	7.45	2	1	1
3464	Z233	3191	2	47	2011/5/13	2	2011/5/13	1963/5/18	2	1	1	0	1	12.1	0	0	0	0	0	0	0	0	1	0	2	21	77.2	2	5.67	1.83	2.26	N/A	N/A	N/A	N/A	366.8	N/A	8.53	2	1	1
4544	H205	27895	2	33	2011/5/14	2	2011/5/14	1977/8/15	2	0	1	0	0	12.1	0	0	0	0	0	0	0	0	1	0	2	22.8	N/A	1	N/A	1.96	2	N/A	N/A	N/A	N/A	N/A	N/A	N/A	2	1	1
15633	H245	102014	1	64	2015/5/5	3	2015/5/5	1950/9/20	2	0	1	1	0	5	1	1	0	0	0	0	0	0	2	0	2	25.5	93	2	9.14	2.1	2.03	3.24	5	2.38	0.88	345.8	27.7	6.22	1	1	3
2669	T043	2484	2	30	2011/5/17	2	2011/5/17	1980/12/29	2	0	0	0	0	12.1	0	0	0	0	0	0	0	0	4	0	2	19.3	72	2	9.08	2	2.56	3.07	5.74	2.78	0.99	412	32.5	5.42	2	1	1
1644	H160	1573	1	38	2011/5/18	2	2011/5/18	1973/3/14	1	0	0	0	0	6	0	0	0	0	0	1	0	0	1	0	2	22.5	96	3	22.68	1.99	2.07	2.31	3.79	0.68	1.18	752.2	40	2.42	2	1	1
1227	C177	1202	2	42	2011/5/20	2	2011/5/20	1968/9/21	2	0	0	0	0	12.1	0	0	0	0	0	0	0	0	1	0	2	17.7	79	1	7.88	2.03	1.78	2.07	3.91	0.72	1.42	309.9	39.5	5.96	2	1	2
2302	L454	2157	1	38	2011/5/23	2	2011/5/23	1973/5/1	1	0	0	0	0	5	0	0	0	0	0	1	0	0	1	0	2	22.9	103	2	10.56	2.01	2.03	6.63	8.79	2.7	0.97	291.1	36	5.85	2	1	1
1707	J021	1628	2	49	2011/5/24	2	2011/5/24	1962/9/27	2	0	0	0	0	12.1	0	0	0	0	0	0	0	0	1	1	2	27.2	106	1	10.89	1.84	1.67	1.64	3.9	3.57	0.39	703.5	36.2	3.98	2	1	3
2296	L449	2152	2	39	2011/5/25	2	2011/5/25	1971/10/12	2	0	1	0	0	12.1	0	0	0	0	0	0	0	0	1	0	2	16.8	87	1	10.97	1.36	2.32	2.53	4.05	0.58	1.27	563.7	36	4.13	2	1	2
3469	Z237	3195	1	50	2011/5/25	2	2011/5/25	1961/12/14	2	0	0	0	0	12.1	0	0	0	0	0	0	0	1	2	0	2	23.1	87	2	7.24	2.17	1.72	N/A	N/A	N/A	N/A	134.9	N/A	8.56	2	1	1
2297	L450	2153	2	49	2011/5/26	2	2011/5/26	1962/5/9	1	0	0	0	0	12.1	0	0	0	0	0	0	0	0	1	0	2	27.8	85	2	9.33	1.65	1.84	N/A	N/A	N/A	N/A	812.3	N/A	4.76	2	1	3
15526	Z382	100839	2	29	2015/7/21	3	2015/7/21	1986/7/19	2	0	0	0	0	6.5	1	1	0	0	0	0	0	1	2	0	2	15.8	66	2	8.37	1.83	1.43	1.94	3	0.62	0.78	263.4	25.6	6	2	1	2
1646	H161	1574	2	57	2011/5/27	2	2011/5/27	1954/1/8	1	0	0	0	0	12.1	0	0	0	0	0	0	0	0	2	0	2	26.49	61	1	7.61	1.97	2.1	1.74	3.91	3.34	0.59	189.4	35.2	5.84	2	1	3
3471	Z238	3196	2	54	2011/5/31	2	2011/5/31	1958/12/10	2	0	0	0	0	12.1	0	0	0	0	0	0	0	0	1	0	2	19.2	N/A	2	9.03	2.11	1.76	N/A	N/A	N/A	N/A	162.5	N/A	4.85	2	1	1
1228	C178	1203	2	55	2011/6/3	2	2011/6/3	1956/12/23	1	0	1	0	0	12.1	0	0	0	0	0	0	0	0	1	0	2	20.4	N/A	1	N/A	1.96	2	N/A	N/A	N/A	N/A	N/A	N/A	N/A	2	1	1
2537	Q034	2366	1	45	2011/6/3	2	2011/6/3	1966/10/26	2	0	0	0	0	12.1	0	0	0	0	0	0	0	0	1	0	2	26.8	117	3	8.08	1.74	1.72	3.71	5.16	2.67	0.74	400.9	43.2	7.71	2	1	3
2301	L453	2156	1	65	2011/6/7	2	2011/6/7	1966/8/19	2	0	0	0	0	12.1	0	0	0	0	0	0	0	0	3	0	2	27.1	89	1	20.79	1.95	2.54	1.79	2.8	0.86	0.71	544	36.8	2.4	2	1	3
3472	Z239	3197	2	34	2011/6/8	2	2011/6/8	1977/4/8	1	0	0	0	0	12.1	0	0	0	0	0	0	0	0	1	0	2	20	61.2	2	12.32	1.71	2.05	N/A	N/A	N/A	N/A	608.8	N/A	3.72	2	1	1
3473	Z240	3198	2	34	2011/6/9	2	2011/6/9	1976/8/19	2	0	0	0	0	12.1	0	0	0	0	0	0	0	0	1	0	2	17.4	41	3	15.46	1.06	3.46	1.4	2.45	0.72	0.79	1089.8	32.1	2.86	2	1	2
2607	S045	2428	1	32	2011/6/10	2	2011/6/10	1978/9/16	1	0	0	0	0	12.1	0	0	0	0	0	0	0	0	4	2	2	18.5	99	3	8.18	2.04	1.89	N/A	N/A	N/A	N/A	357.3	N/A	8.14	2	1	1
2671	T044	2485	2	68	2011/6/10	2	2011/6/10	1942/7/23	2	0	0	0	0	12.1	0	0	0	0	0	0	0	0	2	0	2	22.1	80	2	5.86	1.94	1.95	3.54	6.68	3.77	1.11	172.8	36.2	7.62	2	2	1
2977	X091	2757	2	42	2011/6/10	2	2011/6/10	1970/8/26	2	0	0	0	0	12.1	0	0	0	0	0	0	0	0	1	0	2	18.4	106	3	8.77	2.22	2.55	5.14	7.5	1.22	1.67	296.1	35.2	5.28	2	1	2
1647	H162	1575	2	73	2011/6/13	2	2011/6/13	1937/12/10	2	0	0	0	0	12.1	0	0	0	0	0	0	0	0	2	2	2	21.8	82	1	5.95	2.06	1.37	2.15	3.6	1.55	0.69	407.8	35.2	7.38	2	2	1
3476	Z242	3201	2	54	2011/6/14	2	2011/6/14	1957/5/20	1	0	0	0	0	12.1	0	0	0	0	0	0	0	0	1	0	2	20.8	70	2	11.38	1.64	2.5	3.71	5.88	1.55	0.95	724.6	27.7	3.71	2	1	1
2836	W129	2632	1	51	2011/6/16	2	2011/6/16	1960/2/18	2	0	1	0	0	12.1	0	0	0	0	0	0	0	0	1	0	2	30.5	132	1	7.4	2.13	1.75	2.2	4.77	3.5	0.85	134	44.3	8.32	2	1	3
3477	Z243	3202	1	39	2011/6/21	2	2011/6/21	1972/7/27	1	1	1	1	1	5	0	0	0	0	0	1	0	0	1	0	2	22.8	82	3	6.46	2	1.54	2.07	4.13	2.31	0.92	134.9	35.3	10.27	2	1	1
2304	L456	2159	1	45	2011/6/22	2	2011/6/22	1966/2/15	2	0	0	0	0	12.1	0	0	0	0	0	0	0	1	1	2	2	26.1	59	1	11.44	1.43	2.48	1.85	3.04	0.94	0.65	593.4	36.2	5.16	2	1	3
15881	Z386	104019	2	77	2015/10/12	3	2015/10/12	1938/1/22	2	0	1	0	0	1.5	1	1	0	0	0	0	0	0	2	2	2	20.4	61	1	10.2	1.7	1.94	4.43	6.2	0.88	0.88	940.8	35.7	3.92	2	2	1
2303	L455	2158	2	31	2011/6/23	2	2011/6/23	1980/3/17	2	0	0	0	0	12.1	0	0	0	0	0	0	0	0	1	2	2	18.4	70	2	7.47	1.88	1.64	N/A	N/A	N/A	N/A	682.5	N/A	6.75	2	1	2
3474	Z241	3199	2	49	2011/6/23	2	2011/6/23	1961/8/6	1	0	0	0	0	12.1	0	0	0	0	0	0	0	0	2	0	2	26.2	102	1	5.25	1.96	1.49	3.8	6.23	2.13	0.88	200.3	28.1	9.24	1	1	3
17057	G063	113320	2	79	2015/12/7	3	2015/12/7	1936/10/3	1	0	1	1	1	11.2	1	1	0	0	0	0	0	0	2	0	2	25.1	97	3	6.3	2.8	1.35	5.06	8.2	3.29	1.4	11.1	23	6.79	2	2	3
3483	Z249	3207	2	53	2011/6/30	2	2011/6/30	1957/9/29	2	0	0	0	0	12.1	0	0	0	0	0	0	0	0	1	0	2	27.1	103	1	12.32	2.37	2.43	N/A	N/A	N/A	N/A	292.4	N/A	3.4	2	1	3
3478	Z245	3203	1	37	2011/7/1	2	2011/7/1	1976/12/20	1	0	0	0	0	8.5	0	0	0	0	0	0	0	0	1	0	2	18.8	90	2	12.62	2.01	2.32	2.65	4.3	1.99	0.94	443.6	39.2	4.79	2	1	1
3479	Z246	3204	1	27	2011/7/1	2	2011/7/1	1983/10/2	2	0	0	0	0	12.1	0	0	0	0	0	0	0	0	1	2	2	22.9	63	2	13.27	1.8	2.35	2.14	3.6	0.84	0.98	659.3	32.9	4.82	2	1	1
3481	Z247	3205	1	28	2011/7/6	2	2011/7/6	1983/9/4	1	1	0	0	0	12.1	0	0	0	0	0	0	0	0	1	2	2	21.6	79	1	12.24	2.04	1.71	1.28	2.5	1.13	0.77	219.6	36.8	5.25	2	1	1
1508	H050	1452	1	48	2006/7/26	1	2006/7/26	1959/7/1	2	0	0	0	0	4.7	1	0	0	1	0	0	1	0	1	0	1	17.6	55	2	13.77	1.6	3.19	1.58	3.7	3.25	0.39	206.5	26	4.11	2	1	2
2979	X093	2759	2	49	2011/7/7	2	2011/7/7	1962/4/21	2	0	0	0	0	12.1	0	0	0	0	0	0	0	0	1	2	2	26.2	61	1	16.34	1.51	3.86	3.09	5	0.5	1.29	1184.9	33.1	2.49	2	1	3
5144	C179	30014	1	59	2011/7/8	2	2011/7/8	1952/1/14	2	0	0	0	0	12.1	0	0	0	0	0	0	0	0	2	0	2	19.4	N/A	1	N/A	1.96	2	N/A	N/A	N/A	N/A	N/A	N/A	N/A	2	1	1
1439	G041	1391	1	66	2011/7/8	2	2011/7/8	1945/6/27	1	0	1	0	0	12.1	0	0	0	0	0	0	0	0	2	0	2	20	67	2	10.88	1.37	1.86	3.06	5	2.4	0.74	175.7	32	5.06	2	2	1
1438	G040	1389	1	40	2011/7/11	2	2011/7/11	1971/3/12	1	0	0	0	0	12.1	0	0	0	0	0	0	0	0	3	2	2	22.9	67	1	23.87	1.13	2.39	4.2	5.9	1.65	0.85	666.6	39.4	2.26	2	1	1
2164	L343	2035	1	64	2010/1/15	2	2010/1/15	1946/7/12	1	0	1	1	1	2.2	1	0	0	0	0	0	0	0	2	2	1	N/A	126	2	7.92	1.7	2.49	4.8	7.3	2.05	1.46	1195	38	7.34	1	1	2
3153	Y125	2914	1	36	2011/7/13	2	2011/7/13	1974/10/8	1	0	0	0	0	11.8	0	0	0	0	0	1	0	0	1	0	2	19.6	99	2	8.96	2.17	1.56	2.41	3.9	1.01	1.01	280.5	38.6	7.16	2	1	1
2551	R008	2378	2	45	2011/7/14	2	2011/7/14	1965/7/20	2	0	0	0	0	12.1	0	0	0	0	0	0	0	0	1	0	2	21.8	71	1	10.16	1.98	1.56	3.88	5.9	1.61	1.26	1158.2	34.5	4.39	2	1	1
2978	X092	2758	2	57	2011/7/14	2	2011/7/14	1953/9/17	3	0	0	0	0	12.1	0	0	0	0	0	0	0	0	3	0	2	23.3	76	2	8.92	2.16	1.94	1.65	3.2	0.91	0.94	1432.9	30.7	4.86	2	1	1
2982	X095	2762	1	66	2011/7/14	2	2011/7/14	1945/5/8	2	0	0	0	0	12.1	0	0	0	0	0	0	0	0	3	0	2	25.3	62	1	12.98	1.84	2.82	2.16	3.1	0.97	0.66	295.5	31.7	4.12	2	2	3
1649	H164	1577	2	39	2011/7/15	2	2011/7/15	1972/10/28	2	0	0	0	0	12.1	0	0	0	0	0	0	0	0	1	0	2	22.4	68	2	8.9	2.06	1.79	2.28	3.9	1.58	1.02	982.1	40.5	5.26	2	1	1
3482	Z248	3206	2	22	2011/7/18	2	2011/7/18	1988/11/8	1	0	0	0	0	12.1	0	0	0	0	0	0	0	0	1	2	2	17	68	1	9.4	1.9	2.01	1.53	2.4	N/A	1.17	621	33.1	5.55	2	1	2
1326	D046	1289	1	46	2011/7/19	2	2011/7/19	1965/3/18	1	0	1	0	1	12.1	0	0	0	0	0	0	0	0	4	2	2	20.6	73	1	11.58	1.58	1.82	1.88	3.7	1.67	0.99	814.3	37	5.06	2	1	1
1232	C181	1206	2	23	2011/7/21	2	2011/7/21	1988/2/19	1	0	0	0	0	12.1	0	0	0	0	0	0	0	0	1	0	2	19.4	47	3	11.99	1.97	1.94	2.37	4.2	0.79	1.5	285.1	25	4.15	2	1	1
1652	H166	1579	1	41	2011/7/21	2	2011/7/21	1969/9/26	1	0	0	0	0	12.1	0	0	0	0	0	0	0	0	3	0	2	21.7	59	2	17.05	2.17	3.42	1.84	3.2	1.24	0.81	294.8	38.6	3.32	2	1	1
2841	W133	2636	2	35	2011/7/21	2	2011/7/21	1976/12/7	2	0	0	0	0	12.1	0	0	0	0	0	0	0	0	1	0	2	21	64	1	10.98	1.17	2.47	1.21	2.6	1	0.88	873.3	35.9	4.22	2	1	1
1231	C180	1205	2	57	2011/7/22	2	2011/7/22	1954/7/7	1	0	1	1	0	12.1	0	0	0	0	0	0	0	1	2	0	2	22.9	80	1	5.55	1.79	1.9	6.34	9.2	2.49	1.27	155.8	26.5	8.4	2	1	1
2312	L462	2166	1	28	2011/7/26	2	2011/7/26	1983/4/7	2	0	1	0	0	6.6	0	0	0	0	0	1	0	0	1	0	2	19.5	91	3	14.56	2.24	2.72	2.63	3.74	0.56	1.2	398.4	41.2	4.3	2	1	1
2313	L463	2167	2	39	2011/7/26	2	2011/7/26	1971/8/17	2	0	1	0	0	12.1	0	0	0	0	0	0	0	1	4	2	2	19.1	90	2	7.74	1.54	2.11	2.84	4.7	2.24	1.05	807.7	32	6.19	2	1	1
2981	X094	2761	1	64	2011/7/26	2	2011/7/26	1947/10/9	1	0	1	0	1	12.1	0	0	0	0	0	0	0	0	1	0	2	19.5	90	1	10.44	2.05	2.29	2.59	4.9	1.07	1.79	483.3	38.6	5.34	2	1	1
2838	W131	2634	2	65	2011/7/29	2	2011/7/29	1946/8/12	2	0	1	1	0	12.1	0	0	0	0	0	0	0	0	3	0	2	23.2	81	2	9.23	2.16	1.95	1.6	3.93	1.22	1.57	459.1	38.5	4.55	2	1	1
1062	C044	1055	1	73	2006/8/16	1	2006/8/16	1934/1/1	1	1	1	0	0	9	1	0	0	0	1	0	1	1	2	1	1	24.7	125	2	9.61	2.4	1.7	3.18	6.4	3.99	1.01	419.12	47	5.71	2	2	3
1651	H165	1578	1	47	2011/8/2	2	2011/8/2	1964/9/20	1	0	0	0	0	12.1	0	0	0	0	0	0	0	1	2	0	2	21.5	74	2	6.01	1.91	1.44	3.21	4.93	1.15	1.12	141.4	26	10.75	2	1	1
2311	L461	2165	1	18	2011/8/2	2	2011/8/2	1993/9/6	1	0	0	0	0	3	0	0	0	0	0	1	0	0	1	0	2	20.6	89	2	10.41	1.89	3.34	1.87	3.33	0.88	0.81	423.7	32.5	6.93	2	1	1
2309	L460	2164	1	29	2011/8/4	2	2011/8/4	1981/12/20	2	0	0	0	0	12.1	0	0	0	0	0	0	0	0	1	0	2	16.9	71	3	11.94	2	2.27	N/A	N/A	N/A	N/A	555.2	N/A	5.36	2	1	2
3486	Z251	3209	1	46	2011/8/8	2	2011/8/8	1965/1/8	2	0	0	0	0	12.1	0	0	0	0	0	0	0	0	1	0	2	18	99	1	7.59	1.94	1.62	2.54	3.57	1.33	0.69	231.9	33	8.24	2	1	2
3484	Z250	3208	2	83	2011/8/8	2	2011/8/8	1928/5/26	2	0	0	0	0	12.1	0	0	0	0	0	0	0	0	1	2	2	14.7	48	1	11.54	1.85	2.03	2.11	3.51	0.63	1.17	1105.8	32.4	3.35	2	2	2
2568	S014	2394	2	30	2007/1/24	1	2007/1/24	1977/6/1	1	0	0	0	0	5.6	1	0	0	0	1	0	1	1	4	2	1	18.3	58	2	5.42	1.7	1.16	1.7	3.4	0.26	1.07	141.2	22	9.84	2	1	2
1378	F036	1336	1	48	2011/8/10	2	2011/8/10	1963/4/5	1	0	0	1	0	12.1	0	0	0	0	0	0	0	0	2	2	2	30.2	109	3	6.9	2.01	1.28	1.88	4.96	3.27	0.66	219.8	32.8	9.12	2	1	3
1001	A001	1001	2	72	2011/8/11	2	2011/8/11	1938/9/23	3	0	0	0	0	12.1	0	0	0	0	0	0	0	0	3	0	2	26.1	81	2	8.25	1.75	1.93	N/A	N/A	N/A	N/A	346	N/A	5.08	2	2	3
2429	N003	2271	2	21	2011/8/11	2	2011/8/11	1990/3/11	2	0	0	0	0	2	0	0	0	0	0	1	0	0	1	2	2	15.6	110	2	10.73	1.83	2.53	4.92	6.06	1.31	1.28	274.6	36.8	4.81	2	1	2
3487	Z252	3211	2	76	2011/8/11	2	2011/8/11	1934/12/28	2	0	0	0	0	12.1	0	0	0	0	0	0	0	0	1	0	2	19.1	91	2	8.22	1.66	1.94	3.39	5.2	1.91	1.16	625.4	41	5.04	1	2	1
2316	L465	2169	1	37	2011/8/12	2	2011/8/12	1974/10/1	1	0	0	0	0	12.1	0	0	0	0	0	0	0	0	1	0	2	19.1	77.2	3	5.85	1.99	1.3	2.62	4.16	0.54	1.16	468.3	30.2	11.64	2	1	1
1381	F038	1338	1	31	2011/8/15	2	2011/8/15	1980/6/23	1	0	0	0	0	12.1	0	0	0	0	0	0	0	0	1	2	2	21.7	106	2	17.55	2.1	2.11	1.96	2.99	0.86	0.8	167.2	31.5	3.39	2	1	1
1379	F037	1337	1	64	2011/8/16	2	2011/8/16	1946/10/24	2	0	0	0	0	12.1	0	0	0	0	0	0	0	0	1	0	2	17.6	88	2	9.2	1.51	2.32	1.65	2.7	0.74	0.97	832.7	38.7	6.18	2	1	2
2421	M028	2263	2	47	2011/8/16	2	2011/8/16	1963/8/23	1	0	0	0	0	12.1	0	0	0	0	0	0	0	0	4	2	2	32.7	69.2	1	7.66	1.83	1.68	4.68	7.1	1.56	1.63	886.5	36	6.03	2	1	3
1233	C182	1207	1	27	2011/8/18	2	2011/8/18	1984/7/23	2	0	0	0	0	12.1	0	0	0	0	0	0	0	0	4	0	2	21.9	96	2	10.62	2.2	2.43	3.81	5.94	2.75	0.67	143.4	33.9	6.23	2	1	1
1654	H168	1582	2	66	2011/8/18	2	2011/8/18	1945/3/27	2	0	1	0	0	12.1	0	0	0	0	0	0	0	0	2	0	2	20	92	1	6.81	1.94	1.5	2.67	4.4	2.21	0.69	193.9	28.9	6.44	2	2	1
1656	H169	1583	1	83	2011/8/18	2	2011/8/18	1928/7/25	1	0	0	0	0	12.1	0	0	0	0	0	0	0	0	4	0	2	21.2	86	1	10.01	1.61	3.79	2.19	3.1	0.79	0.69	289.2	32.7	5.31	2	2	1
1658	H172	1585	1	54	2011/8/22	2	2011/8/22	1957/12/16	2	1	1	0	0	12.1	0	0	0	0	0	0	0	0	1	0	2	26.9	114	1	8.55	1.95	1.54	3.4	5	1.19	0.83	641.6	21.7	6.95	2	1	3
2909	X037	2697	2	65	2007/3/28	1	2007/3/28	1942/11/1	1	0	1	0	0	3.5	1	0	0	0	1	0	1	0	2	0	1	26.3	110	2	14.5	2.21	2.31	1.89	3.6	1.87	0.74	547	31	2.7	2	1	3
2216	L385	2081	1	47	2010/6/28	2	2010/6/28	1963/7/28	2	0	0	0	0	1.4	1	0	0	1	0	0	1	0	1	2	1	20.4	56	1	15.27	1.85	2.59	2.66	4.43	2.01	0.67	788.1	41	3.66	2	1	1
2318	L467	2172	1	44	2011/8/25	2	2011/8/25	1967/10/22	1	1	0	0	1	6.7	0	0	0	0	0	1	0	0	1	0	2	18.7	115	3	6.54	2.26	1.39	1.39	2.7	1.27	0.8	148.1	40.2	9.88	2	1	1
1234	C183	1208	1	67	2011/8/31	2	2011/8/31	1943/10/27	1	0	0	0	0	12.1	0	0	0	0	0	0	0	0	2	0	2	21.3	79	1	6.57	2.15	1.18	3.95	6.9	1.83	0.9	172.3	34.8	9.02	2	2	1
2319	L468	2173	2	42	2011/9/1	2	2011/9/1	1969/1/29	2	0	0	0	0	12.1	0	0	0	0	0	0	0	1	1	1	2	34.9	61	1	11.4	2.19	2.21	1.58	4.4	4.92	0.68	793.1	38.6	3.9	2	1	3
2321	L469	2174	2	48	2011/9/6	2	2011/9/6	1963/1/3	1	0	1	0	0	12.1	0	0	0	0	0	0	0	0	2	2	2	28.8	64	2	8.47	2.01	1.58	2.04	4.2	3.45	0.8	467.5	34.4	5.34	2	1	3
1659	H173	1586	1	20	2011/9/7	2	2011/9/7	1991/6/17	1	0	1	0	0	8.5	0	0	0	0	0	1	0	0	3	2	2	21.8	N/A	1	N/A	N/A	N/A	N/A	N/A	N/A	N/A	N/A	N/A	N/A	2	1	1
1661	H174	1587	1	71	2011/9/9	2	2011/9/9	1940/9/12	2	1	1	0	0	12.1	0	0	0	0	0	0	0	0	4	0	2	19.7	69	1	6.62	1.96	1.35	1.38	2.4	0.54	0.82	200.1	33	8.84	2	2	1
1657	H171	1584	2	45	2011/9/9	2	2011/9/9	1965/10/29	2	1	0	0	0	12.1	0	0	0	0	0	0	0	0	1	2	2	N/A	45	1	11.58	2.06	1.89	3.5	4.7	0.82	0.9	144	33.5	3.77	2	1	2
2986	X098	2765	1	69	2011/9/9	2	2011/9/9	1942/10/1	1	0	0	0	0	12.1	0	0	0	0	0	0	0	0	2	1	2	N/A	80	3	3.79	2.04	1.54	3.58	5	1.03	1.06	100.6	33.3	16.93	1	2	2
2843	W135	2638	1	37	2011/9/13	2	2011/9/13	1974/3/1	1	1	1	0	1	12.1	0	0	0	0	0	0	0	1	1	2	2	17.3	73	3	6.89	2.14	1.1	2.13	3.3	1.71	0.5	75	31	9.64	2	1	2
3489	Z254	3213	2	41	2011/9/13	2	2011/9/13	1970/8/24	2	0	0	0	1	12.1	0	0	0	0	0	0	0	0	2	2	2	22.2	61	1	13.94	1.99	2	1.99	4.1	0.97	1.45	412	29	3.11	2	1	1
2842	W134	2637	2	35	2011/9/14	2	2011/9/14	1976/6/26	2	0	0	0	0	12.1	0	0	0	0	0	0	0	0	4	2	2	19.1	80	3	5.18	2.18	1.23	4.33	7.2	1.78	1.02	412	27.3	10.05	2	1	1
1237	C185	1211	1	56	2011/9/15	2	2011/9/15	1955/3/14	2	0	0	0	0	12.1	0	0	0	0	0	0	0	0	1	2	2	20.7	85	2	7.69	2.07	1.48	2.53	4.3	0.69	1.18	301.3	35.7	7.8	2	1	1
1236	C184	1209	1	35	2011/9/16	2	2011/9/16	1976/2/23	1	0	1	0	0	12.1	0	0	0	0	0	0	0	0	1	2	2	22.6	83	3	12.4	1.47	3.1	2.33	3.4	0.73	0.94	520.3	30.8	4.95	2	1	1
1662	H175	1588	1	25	2011/9/16	2	2011/9/16	1986/5/17	2	0	0	0	0	12.1	0	0	0	0	0	0	0	0	1	2	2	20.2	57	2	28.78	1.12	1.84	1.99	3.1	1.02	0.61	697	33	2	2	1	1
3491	Z255	3214	1	74	2011/9/16	2	2011/9/16	1937/5/7	2	0	1	0	0	12.1	0	0	0	0	0	0	0	0	3	0	2	21.3	53	2	14.68	2.04	3	2.02	3.6	1.22	1.01	612.5	33.8	3.5	2	2	1
2608	S046	2429	1	66	2011/9/20	2	2011/9/20	1944/10/15	2	0	0	0	0	12.1	0	0	0	0	0	0	0	0	2	0	2	24.7	99	3	5.4	2.03	1.36	3.1	4.9	1.87	1.1	301.7	26.1	11.36	2	2	3
1239	C187	1213	2	68	2011/9/21	2	2011/9/21	1943/5/6	2	1	1	0	0	12.1	0	0	0	0	0	0	0	0	2	0	2	28	89	1	8.65	1.96	1.86	2.79	4.4	1.54	0.89	529.6	33.7	4.86	1	2	3
1327	D047	1291	1	56	2011/9/26	2	2011/9/26	1955/7/5	1	0	0	0	0	12.1	0	0	0	0	0	0	0	0	2	2	2	27	75	2	22.19	1.53	1.57	2.36	4.6	4.68	0.53	626.9	34.8	2.3	2	1	3
2422	M029	2264	2	32	2011/9/27	2	2011/9/27	1979/9/15	2	0	0	0	0	12.1	0	0	0	0	0	0	0	0	1	0	2	22.9	88	3	7.28	2.15	2.11	2.87	4.7	0.73	1.45	1021.7	38.5	6.9	2	1	1
1933	L158	1829	2	76	2007/4/29	1	2007/4/29	1932/3/24	1	0	0	0	0	6.6	1	0	0	1	0	0	1	1	2	0	1	23.9	79	1	10.92	1.96	2	2.33	N/A	0.87	N/A	412	22	3.63	2	2	1
2987	X099	2766	2	51	2011/9/28	2	2011/9/28	1960/5/11	1	0	0	0	0	12.1	0	0	0	0	0	0	0	0	1	2	2	17.5	87	1	8.87	2.14	1.28	3.97	5.9	0.95	1.4	253.9	36	5.01	2	1	2
2324	L473	2177	2	40	2011/9/29	2	2011/9/29	1971/2/16	2	0	0	0	0	12.1	0	0	0	0	0	0	0	0	1	0	2	17.2	63	1	10.65	1.85	2.15	2.34	4.2	0.97	1.34	674.1	39.6	4.25	2	1	2
2984	X097	2764	2	41	2011/9/29	2	2011/9/29	1970/2/22	2	0	0	0	0	4	0	0	0	0	0	1	0	1	1	2	2	20.4	96	1	13.19	2.06	2.48	2.5	4.9	1.33	1.37	246.9	30.1	3.31	2	1	1
1238	C186	1212	1	54	2011/9/30	2	2011/9/30	1957/8/12	2	0	0	0	0	12.1	0	0	0	0	0	0	0	0	1	2	2	22.7	66	1	13.43	1.79	2.97	1.45	3	2.78	0.61	423.4	33.4	4.13	2	1	1
1328	D048	1292	1	28	2011/10/9	2	2011/10/9	1983/10/6	2	0	1	0	0	12.1	0	0	0	0	0	0	0	0	1	2	2	22.4	53	1	32.21	1.8	2.22	3.83	5.6	2.13	0.67	346.4	36	1.72	2	1	1
3154	Y127	2915	2	58	2011/10/9	2	2011/10/9	1953/4/11	2	0	0	0	0	12.1	0	0	0	0	0	0	0	0	2	2	2	23.7	86	2	9.01	1.55	1.97	3.47	6.2	2.73	1.12	228.3	26.2	4.78	2	1	1
2322	L470	2175	1	42	2011/10/10	2	2011/10/10	1969/1/11	1	0	0	0	0	12.1	0	0	0	0	0	0	0	0	1	2	2	22.6	95	1	10.97	2.3	1.77	1.92	3.4	1.72	0.71	249.1	40.3	5.49	2	1	1
1383	F040	1341	2	18	2011/10/11	2	2011/10/11	1993/4/10	2	0	0	0	0	12.1	0	0	0	0	0	0	0	0	4	2	2	20	61	2	7.68	1.81	2.78	2.7	4.3	1.57	0.77	95.6	23.9	7.3	2	1	1
3156	Y128	2916	1	24	2011/10/11	2	2011/10/11	1987/10/10	2	0	0	1	0	3	0	0	0	0	0	1	0	0	1	2	2	7.8	117	3	14.08	2.11	2.78	3	5.1	2.53	0.69	41.8	35.5	4.61	2	1	2
1382	F039	1339	1	46	2011/10/12	2	2011/10/12	1965/9/19	1	0	1	0	0	12.1	0	0	0	0	0	0	0	0	1	0	2	22.2	70	1	10.19	1.95	1.66	1.76	3.5	0.88	1.18	267.1	26.5	5.87	2	1	1
2328	L476	2181	1	78	2011/10/12	2	2011/10/12	1939/8/6	1	0	0	0	0	12.1	0	0	0	0	0	0	0	1	1	2	2	8.4	119	1	8.25	2.35	1.63	3.7	5.4	1.79	0.7	115	38.8	6.73	2	2	2
2844	W136	2639	1	39	2011/10/14	2	2011/10/14	1972/1/21	2	0	0	0	0	12.1	0	0	0	0	0	0	0	1	1	0	2	19.3	50	3	9.27	2.31	3.49	2.02	3.5	1.62	0.75	2656.3	37.6	6.76	2	1	1
3157	Y129	2917	1	36	2011/10/17	2	2011/10/17	1975/8/20	2	0	0	0	0	12.1	0	0	0	0	0	0	0	0	1	2	2	18.4	59	3	16.08	1.52	3.27	1.98	3.2	0.58	0.97	512.1	31.1	3.64	2	1	2
3492	Z256	3215	1	27	2011/10/19	2	2011/10/19	1984/8/9	2	0	0	0	0	12.1	0	0	0	0	0	0	0	0	1	2	2	19.4	51	3	29.61	1.31	1.91	2.43	3.7	1.15	0.99	649.6	34	1.91	2	1	1
1441	G042	1392	1	32	2011/10/20	2	2011/10/20	1979/7/27	2	1	0	1	0	12.1	0	0	0	0	0	0	0	0	1	0	2	22.7	80	2	13.38	2.11	2.15	2.84	4.4	0.78	0.97	544.7	35.6	4.61	2	1	1
2741	W053	2547	2	82	2007/10/31	1	2007/10/31	1925/11/18	1	1	1	0	0	4.5	1	0	0	1	0	0	1	0	2	2	1	22.8	81	1	7.57	2.03	2.19	1.8	4.24	0.96	1.8	355.8	35	5.46	1	2	1
2609	S047	2431	1	37	2011/10/24	2	2011/10/24	1974/10/11	1	0	0	0	0	12.1	0	0	0	0	0	0	0	0	1	0	2	21	88	1	8.17	2.16	2.06	1.11	3.5	3.81	0.66	537.1	44.9	7.92	2	1	1
3158	Y130	2918	2	72	2011/10/26	2	2011/10/26	1939/6/9	3	0	1	0	0	12.1	0	0	0	0	0	0	0	0	1	0	2	26.2	71	2	11.5	2.23	1.81	3.62	5.7	1.42	0.89	558	35.8	3.46	2	2	3
2326	L474	2178	1	26	2011/10/27	2	2011/10/27	1985/4/26	2	0	0	0	0	12.1	0	0	0	0	0	0	0	0	1	2	2	18.6	N/A	1	N/A	N/A	N/A	N/A	N/A	N/A	N/A	N/A	N/A	N/A	2	1	1
2442	O009	2282	1	50	2011/10/27	2	2011/10/27	1961/10/22	2	0	0	0	0	12.1	0	0	0	0	0	0	0	1	2	2	2	25.8	101	3	8.74	1.98	1.85	3.03	5.1	0.69	1.65	126	23.7	6.88	2	1	3
2423	M030	2265	2	73	2011/10/28	2	2011/10/28	1938/9/15	2	1	1	0	0	12.1	0	0	0	0	0	0	0	1	1	1	2	23.2	111	1	11.06	2.32	1.85	2.63	4	1.26	0.93	688.1	36.2	3.61	2	2	1
2329	L477	2182	1	66	2011/11/4	2	2011/11/4	1945/8/19	3	1	1	0	1	12.1	0	0	0	0	0	0	0	0	2	0	2	23.9	83	2	7.08	2.07	1.88	3.58	5.6	1.88	1.06	412.4	40.6	8.3	2	2	1
1663	H176	1589	1	66	2011/11/8	2	2011/11/8	1945/3/3	3	0	0	0	0	12.1	0	0	0	0	0	0	0	0	1	2	2	19.7	85	1	10.54	1.87	1.41	3.71	5.4	0.72	1.09	829.9	31.9	5.24	2	2	1
3493	Z257	3216	1	50	2011/11/8	2	2011/11/8	1961/1/11	2	1	1	1	1	12.1	0	0	0	0	0	0	0	0	1	2	2	26	71	1	13.66	2.06	2.5	1.55	3.5	2.29	0.7	633.9	36.3	4.11	2	1	3
2672	T045	2486	2	34	2011/11/11	2	2011/11/11	1977/2/19	2	0	0	0	0	12.1	0	0	0	0	0	0	0	1	1	0	2	25.3	79	2	15.48	1.86	1.81	2.35	3.9	1.91	1.05	574.3	38.7	2.86	2	1	3
3494	Z258	3217	1	39	2011/11/11	2	2011/11/11	1972/4/9	2	1	0	0	0	12.1	0	0	0	0	0	0	0	0	3	2	2	22.5	90	3	9.41	2.21	2.11	3.46	5.4	1.42	1.47	136.2	42.3	6.65	2	1	1
2331	L478	2183	2	54	2011/11/14	2	2011/11/14	1957/11/12	1	0	1	0	0	12.1	0	0	0	0	0	0	0	0	2	2	2	24.7	75	1	7.77	1.86	1.6	2.11	4.1	0.9	1.69	463.4	34.7	5.76	2	1	3
2988	X100	2767	1	26	2011/11/14	2	2011/11/14	1985/12/1	1	0	0	0	0	12.1	0	0	0	0	0	0	0	0	1	0	2	17	70	3	13.31	2.11	2.47	2.37	3.6	0.51	1.09	618.9	39.2	4.84	2	1	2
5115	C234	29780	1	67	2011/11/15	2	2011/11/15	1943/11/25	1	0	1	0	0	12.1	0	0	0	0	0	0	0	0	2	0	2	27	N/A	1	N/A	N/A	N/A	N/A	N/A	N/A	N/A	N/A	N/A	N/A	2	2	3
2989	X101	2768	1	45	2011/11/15	2	2011/11/15	1966/10/17	1	0	0	0	0	12.1	0	0	0	0	0	0	0	0	1	0	2	20.8	69	2	18.23	2.22	2.89	2.5	4.2	0.71	1.15	379.5	36.1	3.01	2	1	1
3159	Y131	2919	1	44	2011/11/16	2	2011/11/16	1967/3/6	2	0	0	0	0	1	0	0	0	0	0	0	0	0	4	2	2	N/A	N/A	1	N/A	N/A	N/A	N/A	N/A	N/A	N/A	N/A	N/A	N/A	2	1	2
1241	C188	1214	2	83	2011/11/17	2	2011/11/17	1928/8/14	2	0	0	0	0	12.1	0	0	0	0	0	0	0	0	3	0	2	21.9	94	3	21.11	2.31	2.31	2.63	4.9	0.7	1.89	354.8	35.8	1.67	2	2	1
2673	T046	2487	2	36	2011/11/18	2	2011/11/18	1975/10/20	1	0	0	0	0	12.1	0	0	0	0	0	0	0	1	1	0	2	21.1	53	1	16.38	1.64	3.1	3.26	5.1	1.34	0.89	936	34.8	2.65	2	1	1
3161	Y132	2921	1	46	2011/11/21	2	2011/11/21	1965/1/22	2	0	0	0	0	12.1	0	0	0	0	0	0	0	0	2	0	2	25.5	89	3	8.14	1.43	2.43	2.66	4.2	2.14	0.63	380.3	31	7.6	2	1	3
1526	H064	1467	1	78	2007/11/28	1	2007/11/28	1931/4/15	2	0	1	0	0	10.6	1	0	0	1	0	0	1	0	2	0	1	25.3	99	2	6.09	2.09	1.48	3.18	5.4	2.4	0.86	357.1	40	9.56	1	2	3
3163	Y134	2923	1	35	2011/11/23	2	2011/11/23	1976/5/8	2	0	0	0	0	12.1	0	0	0	0	0	0	0	0	1	0	2	20.3	88	2	10.03	2.6	2	3.62	5.9	1.18	1.54	239.2	35.1	6.31	2	1	1
3496	Z259	3218	1	32	2011/11/23	2	2011/11/23	1979/6/3	1	0	1	0	0	12.1	0	0	0	0	0	0	0	0	4	1	2	20.3	N/A	1	N/A	N/A	N/A	N/A	N/A	N/A	N/A	N/A	N/A	N/A	2	1	1
3162	Y133	2922	1	37	2011/11/24	2	2011/11/24	1974/1/3	2	0	1	0	1	3.8	0	0	0	0	0	1	0	0	1	1	2	26.1	92	1	17.02	1.99	2.1	3.49	5.5	1.36	1.03	198.2	40.8	3.39	2	1	3
1243	C190	1216	1	32	2011/11/28	2	2011/11/28	1979/11/9	2	0	0	0	0	12.1	0	0	0	0	0	0	0	0	1	2	2	20.4	53	1	10.81	2.13	2.56	2.14	3.4	0.98	1.05	330	34.6	5.9	2	1	1
1442	G043	1393	1	60	2011/11/29	2	2011/11/29	1951/11/17	2	0	1	0	0	12.1	0	0	0	0	0	0	0	0	3	2	2	25.5	85	2	13.31	2.1	2.66	3.58	5.5	2.21	0.84	238.6	39.6	4.08	2	1	3
2332	L479	2184	2	30	2011/11/29	2	2011/11/29	1981/4/10	2	0	0	0	0	12.1	0	0	0	0	0	0	0	0	1	0	2	22	88	1	10.11	2.44	1.51	2.43	4.4	0.8	1.79	495	44	4.79	2	1	1
2333	L480	2185	1	44	2011/11/30	2	2011/11/30	1967/7/12	2	0	0	0	0	12.1	0	0	0	0	0	0	0	0	1	2	2	19.4	81	2	13.05	2.07	2.28	2.97	4.8	1.81	1.04	294.1	38.6	4.45	2	1	1
2334	L481	2186	1	38	2011/11/30	2	2011/11/30	1973/11/23	1	0	0	0	0	12.1	0	0	0	0	0	0	0	0	1	0	2	19.1	111	2	12.08	2.04	2.63	2.66	3.9	1.08	0.94	589.9	37.9	5.01	2	1	1
1329	D049	1293	1	43	2011/12/1	2	2011/12/1	1968/3/26	1	0	0	0	0	12.1	0	0	0	0	0	0	0	1	1	2	2	24.1	85	3	9.22	2.13	1.25	2.46	3.7	1.16	0.95	383.6	32.4	6.68	2	1	3
2336	L482	2187	1	40	2011/12/1	2	2011/12/1	1971/1/7	1	0	0	0	0	12.1	0	0	0	0	0	0	0	0	1	0	2	23.5	56	2	13.45	1.95	2.04	2.71	4.3	0.54	1.33	318.2	24.2	4.38	2	1	1
2846	W137	2641	2	37	2011/12/2	2	2011/12/2	1974/4/28	1	0	0	0	0	12.1	0	0	0	0	0	0	0	0	1	0	2	23.7	106	2	11.59	2.11	2.54	3.41	5.1	1.56	0.97	334.9	29.3	3.92	2	1	1
2538	Q035	2367	2	44	2011/12/6	2	2011/12/6	1967/9/7	2	0	0	0	0	12.1	0	0	0	0	0	0	0	0	1	0	2	20.7	42	3	11.03	1.59	2.46	2.63	4.2	0.63	1.26	317.6	29	4.01	2	1	1
1246	C192	1218	1	44	2011/12/8	2	2011/12/8	1967/6/18	1	0	0	0	0	12.1	0	0	0	0	0	0	0	0	1	0	2	19.1	74	3	14	1.81	2.27	1.81	3.3	1.61	0.66	619.5	34.3	4.1	2	1	1
2851	W141	2645	2	70	2011/12/9	2	2011/12/9	1941/12/9	2	0	0	0	0	12.1	0	0	0	0	0	0	0	0	4	2	2	19.1	84	1	5.34	2.06	1.3	3.06	4.8	1.03	1.35	486.5	30	8.43	1	2	1
2341	L486	2192	2	71	2011/12/13	2	2011/12/13	1940/12/4	1	0	0	1	0	12.1	0	0	0	0	0	0	0	0	2	2	2	21.2	86	1	7.22	2.08	1.33	1.5	4.3	4.92	0.81	236	34.1	5.94	2	2	1
1244	C191	1217	2	27	2011/12/14	2	2011/12/14	1984/9/12	1	0	1	0	1	3.1	0	0	0	0	0	1	0	0	1	2	2	22.4	81	3	7.86	2	1.74	3.66	5.9	1.3	1.65	237.5	27.3	6.54	2	1	1
1666	H178	1592	1	63	2011/12/14	2	2011/12/14	1948/10/8	1	0	1	0	0	12.1	0	0	0	0	0	0	0	0	2	1	2	22.6	161	1	13.41	2.49	1.86	1.83	3.2	0.77	0.95	412	38.3	4.01	2	1	1
2338	L484	2189	1	41	2011/12/14	2	2011/12/14	1970/9/1	2	0	0	0	0	12.1	0	0	0	0	0	0	0	0	1	0	2	25	83	1	8.68	2.31	1.39	2	3.6	1.17	0.87	412	33.2	7.23	2	1	3
1664	H177	1591	2	47	2011/12/15	2	2011/12/15	1964/9/1	1	1	0	0	0	12.1	0	0	0	0	0	0	0	0	2	0	2	23.1	77	1	6.76	2.15	1.22	3.05	4.7	1.13	0.95	76.2	32	6.96	1	1	1
2351	L496	2201	1	59	2011/12/15	2	2011/12/15	1952/5/25	1	0	0	0	0	12.1	0	0	0	0	0	0	0	0	3	0	2	25.3	N/A	1	N/A	N/A	N/A	N/A	N/A	N/A	N/A	N/A	N/A	N/A	2	1	3
2347	L493	2197	2	55	2011/12/15	2	2011/12/15	1956/9/24	1	1	1	0	0	12.1	0	0	0	0	0	0	0	0	3	0	2	18.9	65	1	18.52	1.95	1.46	2.4	4.2	1.19	1.14	770.9	38	2.11	2	1	1
3166	Y136	2925	1	54	2011/12/15	2	2011/12/15	1957/5/8	2	0	0	0	0	12.1	0	0	0	0	0	0	0	1	2	2	2	23.9	102	2	12.87	1.93	2.86	1.79	3.9	2.79	0.79	450	35	4.34	2	1	1
1443	G044	1394	2	70	2011/12/16	2	2011/12/16	1941/8/22	1	0	1	0	0	12.1	0	0	0	0	0	0	0	0	4	0	2	24.2	80	1	11.12	2.03	2.26	2.39	4	0.82	0.98	289.5	33.3	3.62	2	2	3
7755	L497	42672	1	31	2011/12/16	2	2011/12/16	1980/11/28	1	0	1	0	0	12.1	0	0	0	0	0	0	0	0	1	0	2	18.1	N/A	1	N/A	N/A	N/A	N/A	N/A	N/A	N/A	N/A	N/A	N/A	2	1	2
2847	W138	2642	1	62	2011/12/16	2	2011/12/16	1949/10/5	2	0	0	0	0	12.1	0	0	0	0	0	0	0	0	2	2	2	21	77	1	7.71	1.88	N/A	N/A	N/A	N/A	N/A	153.8	N/A	7.62	2	1	1
1319	D041	1284	2	83	2010/10/27	2	2010/10/27	1928/1/1	1	1	0	1	1	8	1	1	0	0	0	0	0	1	1	2	1	17.6	102	2	5.72	1.99	1.87	4.36	6.9	1.38	1.39	15.9	34	7.52	1	2	2
2611	S048	2432	1	55	2011/12/20	2	2011/12/20	1956/2/14	1	0	0	0	0	12.1	0	0	0	0	0	0	0	1	1	0	2	23.1	44	1	16.46	1.37	3.59	1.53	2.8	0.97	0.76	401.1	26.7	3.25	2	1	1
3167	Y137	2926	2	65	2011/12/20	2	2011/12/20	1946/7/5	1	0	0	0	0	12.1	0	0	0	0	0	0	0	0	1	0	2	15.4	55	1	8.62	2.1	1.86	1.58	3.2	0.99	1.04	699	38.1	4.92	2	1	2
1247	C193	1219	2	43	2011/12/21	2	2011/12/21	1968/10/9	1	1	1	0	0	12.1	0	0	0	0	0	0	0	0	2	2	2	20.2	54	1	5.78	2.1	1.25	2.07	3.1	0.94	0.76	174.8	26.4	8.49	2	1	1
1527	H065	1468	2	61	2007/12/20	1	2007/12/20	1946/12/1	3	0	0	0	0	0.9	1	0	0	1	0	0	1	0	4	2	1	N/A	60	2	6.59	1.73	2.49	1.53	2.9	1.39	0.77	796.1	32	6.79	2	1	2
2848	W139	2643	1	47	2011/12/22	2	2011/12/22	1964/9/26	2	0	0	0	0	12.1	0	0	0	0	0	0	0	0	3	2	2	21.1	74	1	7.58	2.1	1.96	2.42	3.9	0.72	1.08	116.7	31	8.22	2	1	1
3498	Z261	3221	1	38	2011/12/22	2	2011/12/22	1973/11/10	1	0	1	1	0	12.1	0	0	0	0	0	0	0	0	2	0	2	24.8	78	1	9.42	1.87	2.03	2.79	4.7	2.28	0.71	597.7	36	6.68	2	1	3
1248	C194	1221	2	63	2011/12/23	2	2011/12/23	1948/11/14	2	0	1	0	0	12.1	0	0	0	0	0	0	0	0	2	2	2	19.7	89	1	6.37	2.04	1.51	10.37	13.2	1.33	1.38	60.9	28.6	7.03	2	1	1
3164	Y135	2924	2	60	2011/12/23	2	2011/12/23	1951/11/1	2	0	1	0	0	12.1	0	0	0	0	0	0	0	0	2	0	2	24.2	68	1	11.45	1.8	N/A	N/A	N/A	N/A	N/A	N/A	N/A	3.61	2	1	3
2541	Q037	2369	1	61	2011/12/26	2	2011/12/26	1950/5/12	1	0	0	0	0	12.1	0	0	0	0	0	0	0	0	1	0	2	20.8	66	1	9.48	2.03	1.92	2.57	3.9	0.74	0.87	246	26.1	6.02	2	1	1
2849	W140	2644	2	71	2011/12/27	2	2011/12/27	1940/8/14	2	0	0	0	0	6	0	0	0	0	0	0	0	0	3	2	2	22.1	92	2	8.8	2.55	1.89	2.15	3.6	0.71	1.25	1649.6	48	4.72	2	2	1
1331	D050	1294	1	40	2011/12/28	2	2011/12/28	1971/8/20	2	0	0	0	0	12.1	0	0	0	0	0	0	0	0	4	2	2	17.4	57	2	19.3	1.85	1.98	2.43	3.2	0.95	0.7	438.9	32	2.89	2	1	2
2492	P039	2326	2	48	2011/12/29	2	2011/12/29	1963/1/2	1	0	0	0	0	12.1	0	0	0	0	0	0	0	1	1	2	2	23.4	30	1	19.07	1.17	1.65	3.32	4.5	1.71	0.78	391	36	2.09	2	1	1
3502	Z264	3224	2	77	2011/12/29	2	2011/12/29	1934/8/18	1	0	0	0	0	12.1	0	0	0	0	0	0	0	0	3	0	2	21.4	82	1	9.58	2.08	1.68	2.9	4.4	0.56	1.41	809.6	32.2	4.21	2	2	1
2339	L485	2191	1	32	2011/12/30	2	2011/12/30	1979/1/10	1	0	0	0	0	2.6	0	0	0	0	0	1	0	0	1	0	2	18.1	90	2	10.23	2.26	1.8	1.91	3.4	1.25	0.89	923	36.7	6.29	2	1	2
2346	L492	2196	2	32	2011/12/31	2	2011/12/31	1979/10/6	2	0	0	0	0	10	0	0	0	0	0	1	0	0	4	0	2	23.3	76	3	15.03	1.96	4.2	2.52	4.2	0.41	1.36	813.5	31.6	2.99	2	1	1
1384	F041	1342	2	67	2012/1/4	3	2012/1/4	1945/7/16	2	0	0	0	0	12.1	0	0	0	0	0	0	0	0	1	2	2	N/A	73	1	10.3	2.03	2.18	1.92	3.3	0.38	1.02	93.5	32	3.98	2	2	2
1444	G045	1395	1	51	2012/1/4	3	2012/1/4	1960/12/3	1	0	1	0	0	12.1	0	0	0	0	0	0	0	0	2	0	2	27.7	84	2	7.8	1.78	1.63	2.26	4.4	2.36	0.92	309.5	25.5	7.82	2	1	3
2431	N004	2272	1	32	2012/1/5	3	2012/1/5	1979/9/30	1	0	0	0	0	12.1	0	0	0	0	0	0	0	0	1	2	2	25.7	122	3	7.65	2.19	1.46	3.77	6	1.65	1.13	271.5	36	8.8	2	1	3
2917	X043	2704	1	61	2007/12/24	1	2007/12/24	1948/2/1	1	0	0	0	0	6.8	1	0	1	0	0	0	1	1	2	0	1	21.8	101	2	13.65	1.8	2.23	2.41	3.53	1.54	0.78	383.6	36	3.95	2	1	1
2613	S050	2434	2	74	2012/1/9	3	2012/1/9	1938/6/16	2	0	0	0	0	12.1	0	0	0	0	0	0	0	0	2	2	2	19.7	101	1	8.59	1.69	1.31	4.78	6.9	3.8	0.91	685.2	31.2	4.82	2	2	1
2539	Q036	2368	1	21	2012/1/10	3	2012/1/10	1991/1/12	1	0	0	0	0	12.1	0	0	0	0	0	0	0	0	4	2	2	22.2	64	3	18.02	2.07	1.92	3.3	4.7	1.04	0.81	533.2	27	3.56	2	1	1
2344	L491	2195	2	28	2012/1/11	3	2012/1/11	1983/2/28	2	0	0	0	0	12.1	0	0	0	0	0	0	0	0	1	2	2	21.3	92	1	10.37	2.26	2	3.52	5	0.65	1.42	223.9	30.1	4.72	2	1	1
2749	W060	2555	1	43	2008/3/12	1	2008/3/12	1966/7/1	1	1	0	0	0	10.1	1	0	1	0	0	0	1	1	3	0	1	23.3	99	2	10.42	2.13	2	2.53	4.4	1.95	0.72	360.9	38	5.8	2	1	1
1249	C195	1222	1	49	2012/1/13	3	2012/1/13	1963/8/15	1	0	0	0	0	12.1	0	0	0	0	0	0	0	1	4	2	2	23.2	71	1	17.43	1.17	2.44	3.03	4.3	0.69	0.95	495	24	3.12	2	1	1
2612	S049	2433	2	55	2012/1/16	3	2012/1/16	1946/5/21	2	0	1	0	0	12.1	0	0	0	0	0	0	0	1	2	0	2	22.1	56	1	4.85	1.89	1.32	3.11	5.1	2.76	0.94	389.5	27	9.88	2	1	1
1708	J022	1629	2	55	2012/1/17	3	2012/1/17	1957/8/23	2	0	1	0	0	12.1	0	0	0	0	0	0	0	1	2	2	2	25	92	2	7.5	2.05	2.38	3.56	5.1	1.61	1	398.6	28	5.98	2	1	3
2424	M031	2266	1	56	2012/1/18	3	2012/1/18	1956/12/19	1	0	0	0	0	12.1	0	0	0	0	0	0	0	1	3	0	2	N/A	N/A	1	N/A	N/A	N/A	N/A	N/A	N/A	N/A	N/A	N/A	N/A	2	1	2
2008	L218	1896	1	39	2008/4/29	1	2008/4/29	1970/9/25	1	0	0	0	0	11.8	1	0	0	1	0	0	1	0	1	0	1	19.9	60	2	15.07	1.79	2.25	1.69	2.8	0.76	0.9	789.1	23	3.86	2	1	1
2342	L489	2193	2	30	2012/1/30	3	2012/1/30	1982/10/25	2	0	0	0	0	7.2	0	0	0	0	0	1	0	0	1	0	2	21.6	84	3	10.56	1.5	2.2	3.6	5.3	2.01	1.02	831.8	42	4.55	2	1	1
2614	S051	2435	1	62	2012/1/31	3	2012/1/31	1950/4/16	1	0	0	0	0	12.1	0	0	0	0	0	0	0	0	2	2	2	25	83	2	7.06	2.09	1.85	2.53	3.3	1.77	0.46	63.3	29	8.44	2	1	3
1668	H180	1594	2	46	2012/2/1	3	2012/2/1	1966/6/19	3	0	0	0	0	12.1	0	0	0	0	0	0	0	0	1	0	2	21.6	74	3	5.77	1.91	2	2.98	4.5	0.9	1.28	384.7	29	8.4	2	1	1
3725	L575	25592	2	47	2012/2/1	3	2012/2/1	1964/7/13	1	0	0	0	0	12.1	0	0	0	0	0	0	0	0	1	0	2	25.1	N/A	1	N/A	N/A	N/A	N/A	N/A	N/A	N/A	N/A	N/A	N/A	2	1	3
3508	Z270	3229	1	75	2012/2/1	3	2012/2/1	1937/12/5	3	0	1	0	0	12.1	0	0	0	0	0	0	0	0	2	0	2	22.9	63	2	7.54	2.1	2.34	2.2	3.4	1.83	0.49	267.7	30.5	7.52	2	2	1
1446	G046	1396	1	37	2012/2/3	3	2012/2/3	1974/5/5	2	0	0	0	0	12.1	0	0	0	0	0	0	0	0	3	2	2	24.3	75	2	19.94	1.16	3.85	1.11	2.1	0.57	0.93	947	35	2.83	2	1	3
5147	Z265	30044	2	53	2012/2/3	3	2012/2/3	1958/7/29	1	0	0	0	0	12.1	0	0	0	0	0	0	0	0	4	0	2	15.6	N/A	1	N/A	N/A	N/A	N/A	N/A	N/A	N/A	N/A	N/A	N/A	2	1	2
1253	C198	1225	1	53	2012/2/7	3	2012/2/7	1959/4/5	2	0	0	0	0	9	0	0	0	0	0	1	0	0	1	0	2	24.05	88	2	14.7	2	2.63	3.8	5.7	1.46	1.06	645.1	29.9	3.73	2	1	3
1667	H179	1593	1	44	2012/2/7	3	2012/2/7	1968/2/5	1	0	0	0	0	12.1	0	0	0	0	0	0	0	0	1	0	2	27	72	1	12.54	1.98	2.23	3.09	4.1	1.21	0.74	474.6	34	4.66	2	1	3
2829	W124	2626	1	69	2011/3/8	2	2011/3/8	1942/11/23	1	1	1	0	0	6	1	0	0	0	0	0	0	0	2	1	2	25.9	73	3	13.27	1.63	1.74	2.07	3.42	0.83	0.61	386.3	24.6	3.99	2	2	3
1669	H181	1595	2	33	2012/2/9	3	2012/2/9	1978/12/17	2	0	0	0	0	12.1	0	0	0	0	0	0	0	1	1	0	2	17.6	90	2	9.21	2.22	2	2.12	4.2	2.52	1	178.1	35	5.24	2	1	2
1251	C196	1223	2	35	2012/2/10	3	2012/2/10	1976/3/2	2	0	0	0	0	12.1	0	0	0	0	0	0	0	0	1	0	2	19.3	80	1	9.06	2.42	2	3.08	5	0.93	1.27	688	29	5.27	2	1	1
1252	C197	1224	1	43	2012/2/13	3	2012/2/13	1968/6/13	1	0	0	0	0	12.1	0	0	0	0	0	0	0	0	4	2	2	26.8	120	1	18.83	1.84	2.11	2.67	4.6	3.75	0.59	369.9	43.2	2.93	2	1	3
2349	L495	2199	2	56	2012/2/13	3	2012/2/13	1955/6/27	1	0	1	0	0	12.1	0	0	0	0	0	0	0	0	2	0	2	20.2	76	1	10.1	2.37	2.03	5.5	7.8	2.54	1.18	47.5	32.3	4.23	2	1	1
2361	L508	2209	1	71	2012/2/13	3	2012/2/13	1940/4/15	1	0	0	0	0	12.1	0	0	0	0	0	0	0	0	1	2	2	19.7	83	1	11.22	2.01	1.94	3.31	4.4	0.76	0.85	663.6	29.1	4.81	2	2	1
2992	X103	2771	2	31	2012/2/13	3	2012/2/13	1980/4/5	2	0	0	0	0	12.1	0	0	0	0	0	0	0	0	1	0	2	16.4	71	3	13.34	1.4	2.36	3.94	5.9	1.21	1.45	2305.3	35.4	3.46	2	1	2
2854	W144	2648	1	26	2012/2/15	3	2012/2/15	1985/4/4	1	0	0	0	0	12.1	0	0	0	0	0	0	0	0	1	0	2	22.7	115	3	8.43	2.2	1.51	3.69	5	2.35	0.75	293.4	35.3	8.2	2	1	1
2853	W143	2647	2	53	2012/2/17	3	2012/2/17	1953/3/13	2	0	1	0	0	12.1	0	0	0	0	0	0	0	0	2	0	2	24.65	65	1	8.2	2.05	1.62	4.19	5.9	0.82	1.26	244.6	32.8	5.44	2	1	3
2354	L499	2204	1	63	2012/2/20	3	2012/2/20	1949/2/26	1	0	0	0	0	12.1	0	0	0	0	0	0	0	1	1	0	2	N/A	72	1	11.82	2.09	1.95	3.9	5.3	0.94	1.16	974	32.8	4.64	2	1	2
2359	L507	2208	1	62	2012/2/20	3	2012/2/20	1950/12/11	2	0	0	0	0	12.1	0	0	0	0	0	0	0	0	1	2	2	22	65	2	12.83	1.86	1.7	4.25	5.4	1.04	0.93	718.3	33.6	4.23	1	1	1
3507	Z269	3228	2	37	2012/2/21	3	2012/2/21	1975/3/14	2	0	0	0	0	2	0	0	0	0	0	1	0	0	1	0	2	20.8	96	3	9.68	2.19	2.12	2.59	4.3	0.73	1.43	205	35	4.83	2	1	1
3504	Z267	3226	1	23	2012/2/23	3	2012/2/23	1988/8/9	2	1	0	0	0	8.6	0	0	0	0	0	1	0	0	1	1	2	18.8	99	3	8.6	2.12	1.71	1.55	2.5	1.35	0.82	875.4	29.5	8.22	2	1	1
2463	P016	2301	2	36	2008/8/26	1	2008/8/26	1972/12/1	1	0	0	0	0	7.7	1	0	0	0	1	0	1	1	2	2	1	23	73	1	11.74	1.94	2.11	2.79	4.7	0.87	1.18	44.4	27	3.89	2	1	1
2426	M032	2267	1	46	2012/2/27	3	2012/2/27	1966/5/11	1	0	0	0	0	11.9	0	0	0	0	0	1	0	0	1	0	2	13.2	91	1	10.82	1.55	1.64	N/A	N/A	N/A	N/A	1230	N/A	5.47	2	1	2
3169	Y140	2928	1	41	2012/2/28	3	2012/2/28	1970/3/8	2	0	0	0	0	12.1	0	0	0	0	0	0	0	0	1	2	2	19.3	35	1	17.86	1.98	2.34	3.14	4.4	1.56	0.87	422	37.7	3.14	2	1	1
2852	W142	2646	2	32	2012/2/29	3	2012/2/29	1979/7/8	2	0	0	0	0	12.1	0	0	0	0	0	0	0	1	1	0	2	16.2	67	2	8.63	2.03	1.78	2.2	3.8	0.78	1.38	494.7	35.5	5.68	2	1	2
5074	L154	29591	1	27	2012/3/1	3	2012/3/1	1984/12/4	2	0	0	0	0	12.1	0	0	0	0	0	0	0	0	1	2	2	27.2	86	2	8.91	2.25	1.69	1.98	3.5	3.02	0.63	146.7	40	7.63	2	1	3
2493	P040	2327	1	55	2012/3/1	3	2012/3/1	1957/2/4	1	0	0	0	0	12.1	0	0	0	0	0	0	0	0	1	0	2	23.5	66	2	11.94	2.08	1.81	2.66	3.8	1.08	0.74	190.1	27	4.71	2	1	1
1737	K020	1655	1	45	2012/3/2	3	2012/3/2	1966/6/7	1	0	0	0	1	12.1	0	0	0	0	0	0	0	0	1	0	2	23.8	N/A	1	N/A	1.96	N/A	N/A	N/A	N/A	N/A	N/A	N/A	N/A	2	1	1
2356	L503	2205	1	39	2012/3/6	3	2012/3/6	1973/3/26	2	0	0	0	0	12.1	0	0	0	0	0	0	0	0	4	0	2	23.22	106	3	14.78	2.05	2.82	3.8	5.3	1.71	0.76	834.8	37.2	3.95	2	1	1
2358	L506	2207	2	30	2012/3/7	3	2012/3/7	1981/6/22	2	0	0	0	0	12.1	0	0	0	0	0	0	0	0	1	0	2	22.2	62	3	17.68	1.58	3.18	2.78	3.8	1.07	0.8	951.4	28.8	2.51	2	1	1
2494	P041	2328	1	64	2012/3/8	3	2012/3/8	1947/7/6	1	0	1	0	0	12.1	0	0	0	0	0	0	0	0	2	0	2	19.1	56	2	5.6	2.06	1.13	2.04	3.8	0.81	0.94	365.5	32.3	10.95	2	1	1
3171	Y151	2929	2	78	2012/3/8	3	2012/3/8	1934/7/30	2	0	1	0	0	12.1	0	0	0	0	0	0	0	0	2	2	2	21.7	75	1	6.21	1.92	1.11	1.04	1.3	0.43	0.24	162	31	6.93	1	2	1
3509	Z271	3231	1	66	2012/3/8	3	2012/3/8	1945/5/3	2	0	1	0	0	12.1	0	0	0	0	0	0	0	0	2	0	2	25	88	2	6.84	1.98	1.48	1.95	3.3	0.94	0.97	217.6	25	8.63	2	2	3
1332	D051	1295	2	29	2012/3/9	3	2012/3/9	1982/12/3	2	0	0	0	0	12.1	0	0	0	0	0	0	0	0	1	0	2	19.6	81	1	8.29	2.16	1.84	3	4.9	1.31	1.39	294.3	24.9	6.07	2	1	1
3168	Y138	2927	1	53	2012/3/9	3	2012/3/9	1958/9/14	2	0	0	0	0	12.1	0	0	0	0	0	0	0	0	1	2	2	24.4	91	2	9.83	1.93	1.33	2.4	4.4	2.36	1.37	340.4	38.8	5.94	2	1	3
5146	L550	30038	1	35	2012/3/12	3	2012/3/12	1976/11/30	1	0	1	1	0	12.1	0	0	0	0	0	0	0	0	1	0	2	24.5	101	1	12.11	2.08	1.8	6.39	8.1	2.98	0.89	330.7	28.8	5.08	2	1	3
2362	L509	2211	1	36	2012/3/13	3	2012/3/13	1976/8/17	1	0	0	0	0	12.1	0	0	0	0	0	0	0	0	1	0	2	24.6	76	1	12.97	2	2.34	3.48	4.8	1.63	0.86	511.6	37.1	4.67	2	1	3
1333	D052	1296	2	54	2012/3/14	3	2012/3/14	1958/2/25	2	1	0	0	0	12.1	0	0	0	0	0	0	0	0	4	2	2	20.5	68	2	11.89	1.51	2.22	3.23	5	0.92	1.53	717.2	31	3.53	2	1	1
1418	G024	1372	1	43	2009/2/3	2	2009/2/3	1966/12/5	1	0	0	0	0	4.3	1	0	1	0	0	0	1	1	1	2	1	23.9	38	3	26.9	1.74	3.18	2.24	3.2	1.21	0.56	556.9	34	1.94	2	1	1
2856	W145	2649	2	28	2012/3/22	3	2012/3/22	1983/4/17	1	0	0	0	0	12.1	0	0	0	0	0	0	0	1	1	0	2	19	51	2	12.14	1.86	2.13	5.21	6.9	0.87	1.32	606.2	30.9	3.94	2	1	1
1254	C207	1226	2	32	2012/3/23	3	2012/3/23	1980/1/18	1	0	0	0	0	12.1	0	0	0	0	0	0	0	0	1	0	2	20.8	62	2	20.85	1.75	3.48	2.38	3.4	0.98	1.2	510.9	26.4	2.05	2	1	1
2857	W146	2651	1	28	2012/3/26	3	2012/3/26	1984/3/16	1	0	0	0	0	12.1	0	0	0	0	0	0	0	0	1	0	2	17.6	50	2	7.8	1.33	2.22	2.69	4.1	1.3	1.11	772.2	37	8.83	2	1	2
1256	C218	1227	1	51	2012/3/27	3	2012/3/27	1961/7/14	2	0	1	0	0	12.1	0	0	0	0	0	0	0	0	2	0	2	25.8	106	3	7.02	2.29	1.98	2.55	3.8	1.77	0.9	176.1	34.7	8.83	2	1	3
1672	H200	1597	1	50	2012/3/27	3	2012/3/27	1962/10/11	2	0	0	0	0	12.1	0	0	0	0	0	0	0	0	1	0	2	20.4	96	1	11.08	1.86	2.37	1.58	2.8	0.9	0.93	171.2	34.6	5.24	2	1	1
2363	L511	2212	2	67	2012/3/28	3	2012/3/28	1944/9/3	1	0	1	0	0	12.1	0	0	0	0	0	0	0	0	2	0	2	21.2	69	1	11.32	2.22	2	2.68	4.3	2.39	0.57	439.6	42	3.57	2	2	1
1257	C201	1228	1	47	2012/3/29	3	2012/3/29	1965/9/27	1	0	1	0	0	12.1	0	0	0	0	0	0	0	0	2	0	2	22.8	78	1	7.33	1.93	1.74	4.48	6.2	0.99	1.49	87.9	28.8	8.55	2	1	1
3511	Z272	3232	1	39	2012/3/29	3	2012/3/29	1973/8/24	2	0	0	0	0	12.1	0	0	0	0	0	0	0	0	3	0	2	23.1	94	2	5.33	2.07	1.19	1.5	3.5	1.03	1.44	61	31.1	12.83	2	1	1
3512	Z273	3233	2	51	2012/3/29	3	2012/3/29	1961/11/29	1	1	1	1	1	12.1	0	0	0	0	0	0	0	0	2	2	2	20.1	86	1	8.17	2.26	1.04	2.65	4.1	1.3	1.07	171.5	26.6	5.5	2	1	1
3513	Z274	3234	1	54	2012/3/29	3	2012/3/29	1958/4/18	1	1	1	0	1	12.1	0	0	0	0	0	0	0	0	2	2	2	22.4	80	1	10.55	1.81	2.15	4.09	5.6	0.8	1.25	416.1	25.7	5.46	2	1	1
1258	C202	1229	2	32	2012/3/30	3	2012/3/30	1980/3/7	2	0	0	1	0	12.1	0	0	0	0	0	0	0	0	1	0	2	19.7	63	3	11.59	2.15	2.27	2.11	4.3	2	1.08	911.6	36.5	4.04	2	1	1
2364	L510	2213	2	38	2012/3/30	3	2012/3/30	1973/4/14	2	0	0	0	0	12.1	0	0	0	0	0	0	0	0	1	0	2	21	71	1	9.83	2.18	1.92	0.83	4.7	1.29	0.83	481.9	32.6	4.72	2	1	1
1259	C203	1231	1	65	2012/3/31	3	2012/3/31	1947/9/24	1	0	1	0	0	12.1	0	0	0	0	0	0	0	0	2	0	2	22.5	84	1	9.58	2.03	2.18	4.58	7.1	2.32	1.07	196.6	33.9	5.87	2	1	1
1673	H184	1598	1	31	2012/3/31	3	2012/3/31	1981/10/6	1	0	0	0	0	12.1	0	0	0	0	0	0	0	1	1	2	2	20.3	85	1	17.78	1.47	2.46	1.77	2.9	0.87	0.76	805.1	42.8	3.34	2	1	1
1261	C204	1232	2	75	2012/4/1	3	2012/4/1	1937/10/7	1	0	1	0	0	12.1	0	0	0	0	0	0	0	1	2	0	2	19.6	68	1	5.8	2.13	1.47	2.63	3.9	1.84	0.71	423	38.3	7.55	1	2	1
2943	X064	2727	1	59	2009/6/4	2	2009/6/4	1951/5/27	1	1	1	0	0	8.7	1	0	0	0	1	0	1	1	2	2	1	24.4	83	1	5.37	2.13	1.39	2.15	4.84	0.28	2.04	171.9	32	11.68	1	1	3
2366	L512	2214	1	32	2012/4/6	3	2012/4/6	1980/1/13	2	0	1	0	0	12.1	0	0	0	0	0	0	0	0	2	1	2	24.8	81	3	9.04	1.8	2.29	2.04	3.5	0.53	1.29	187.9	28.9	7.25	2	1	3
2367	L513	2215	2	48	2012/4/9	3	2012/4/9	1964/9/29	1	0	0	0	0	12.1	0	0	0	0	0	0	0	0	1	0	2	17.7	72	1	9.81	1.94	1.69	3.78	5.7	3.08	0.64	328.1	37.6	4.51	2	1	2
2368	L514	2216	2	34	2012/4/11	3	2012/4/11	1978/4/23	2	0	0	0	0	12.1	0	0	0	0	0	0	0	0	1	2	2	22.7	73	3	9.06	2.19	1.79	2.87	4.4	1.05	1.14	528.3	38.9	5.3	2	1	1
1674	H185	1599	1	53	2012/4/12	3	2012/4/12	1958/9/26	1	0	0	0	0	12.1	0	0	0	0	0	0	0	0	1	0	2	24.2	62	1	8.95	2.18	2.15	1.43	2.7	0.62	1.08	495.1	41.7	6.63	2	1	3
1262	C205	1233	1	21	2012/4/17	3	2012/4/17	1990/11/30	2	0	0	0	0	12.1	0	0	0	0	0	0	0	0	1	0	2	20	71	3	13.63	1.76	2.81	3.58	4.6	1.19	0.9	714	42.5	4.92	2	1	1
3514	Z275	3235	1	63	2012/4/17	3	2012/4/17	1948/10/3	1	0	0	0	0	12.1	0	0	0	0	0	0	0	1	1	2	2	22.5	69	2	20.54	1.9	1.44	2.73	3.4	1.05	0.5	309	34	2.45	2	1	1
1263	C206	1234	1	50	2012/4/18	3	2012/4/18	1961/11/15	1	0	0	0	0	12.1	0	0	0	0	0	0	0	1	1	0	2	22.3	72	1	16.75	1.94	1.89	2.48	3.8	0.95	1.01	459.9	37.3	3.25	2	1	1
5051	W147	29520	1	49	2012/4/18	3	2012/4/18	1962/7/6	1	0	1	0	0	12.1	0	0	0	0	0	0	0	0	2	0	2	20.9	69	1	8.46	1.94	2.04	3.79	5.1	1.26	1.02	340.6	31.8	7.18	2	1	1
3516	Z276	3236	1	26	2012/4/19	3	2012/4/19	1986/3/17	1	0	0	0	0	12.1	0	0	0	0	0	0	0	0	1	0	2	25.4	85	2	7.42	2.1	1.7	2.57	3.8	2.17	0.71	100.4	32.6	9.5	2	1	3
3517	Z277	3237	1	40	2012/4/20	3	2012/4/20	1971/10/1	2	0	0	0	0	12.1	0	0	0	0	0	0	0	0	1	0	2	23	92	2	22.94	2.03	2.87	1.86	3	0.66	0.98	262.5	34.4	2.37	2	1	1
2369	L515	2217	1	51	2012/4/23	3	2012/4/23	1961/3/22	2	0	1	0	0	12.1	0	0	0	0	0	0	0	0	2	2	2	24.3	88	1	6.1	1.08	1.08	1.91	3.7	0.77	1.32	11.4	29.6	10.4	1	1	3
2371	L516	2218	2	42	2012/4/23	3	2012/4/23	1969/10/18	1	0	0	0	0	12.1	0	0	0	0	0	0	0	0	1	0	2	25.2	96	1	9.94	2.38	1.46	2.78	4.6	3.15	1.7	35.9	33.5	4.56	2	1	3
3173	Y142	2932	2	65	2012/4/23	3	2012/4/23	1947/8/28	2	0	0	0	0	12.1	0	0	0	0	0	0	0	0	1	0	2	24.34	74	2	8.66	1.44	2.75	3.4	5.2	1.41	1.05	160.4	34.9	4.89	2	1	3
1264	C209	1235	1	36	2012/4/25	3	2012/4/25	1975/10/9	2	0	1	0	0	12.1	0	0	0	0	0	0	0	0	2	2	2	24.8	74	2	14	1.62	2.93	4.23	5.7	2.13	0.87	487.7	36	4.27	2	1	3
2859	W148	2653	1	29	2012/4/26	3	2012/4/26	1983/12/18	1	0	0	0	0	12.1	0	0	0	0	0	0	0	0	1	0	2	20.3	81	1	11.58	1.4	1.94	1.58	3	0.91	0.69	636	35.3	5.56	2	1	1
2372	L517	2219	2	37	2012/4/27	3	2012/4/27	1975/12/16	1	0	0	0	0	7.7	0	0	0	0	0	1	0	0	1	0	2	17.8	82	2	13.94	2.47	4	2.2	4.3	0.71	1.65	3000	36.7	3.17	2	1	2
2994	X105	2773	1	29	2012/4/27	3	2012/4/27	1983/7/20	1	0	0	0	0	12.1	0	0	0	0	0	0	0	0	1	0	2	19.3	63	1	16.8	1.96	N/A	N/A	N/A	N/A	N/A	395.6	N/A	3.62	2	1	1
3518	Z278	3238	2	20	2012/4/28	3	2012/4/28	1986/2/18	1	0	0	0	0	12.1	0	0	0	0	0	0	0	0	1	0	2	15.8	65	2	10.86	2.18	1.97	2.98	4.6	0.99	1.04	227	34.6	4.79	2	1	2
4522	L518	27268	1	54	2012/5/3	3	2012/5/3	1958/3/8	1	0	1	0	0	12.1	0	0	0	0	0	0	0	0	2	0	2	20.5	83	2	7.83	2.52	1.44	1.51	3	1.01	1.02	333.9	40.1	7.7	1	1	1
2374	L519	2222	2	34	2012/5/7	3	2012/5/7	1978/4/22	1	0	0	0	0	12.1	0	0	0	0	0	0	0	1	1	0	2	18.8	91	1	8.9	1.71	1.78	3.29	5.1	1.38	1.15	269	31.4	5.41	2	1	1
2674	T047	2488	2	31	2012/5/9	3	2012/5/9	1981/12/30	2	0	0	0	0	12.1	0	0	0	0	0	0	0	0	1	0	2	17.4	57	3	14	2.14	2.21	2.54	4.6	1.65	1.41	625	34.1	3.27	2	1	2
2861	W149	2654	2	62	2012/5/9	3	2012/5/9	1949/7/15	2	0	0	0	0	12.1	0	0	0	0	0	0	0	0	4	0	2	23.5	62	1	10.52	2.09	1.88	2.83	4.6	1.93	0.73	321	35.2	3.95	2	1	1
1676	H186	1601	2	53	2012/5/14	3	2012/5/14	1958/7/28	1	0	0	0	0	12.1	0	0	0	0	0	0	0	1	4	0	2	18.4	81	1	17.22	1.97	1.96	2.29	3.5	0.83	0.9	523.8	36.2	2.31	2	1	2
2376	L520	2223	2	74	2012/5/14	3	2012/5/14	1938/8/21	1	0	0	0	0	12.1	0	0	0	0	0	0	0	0	3	0	2	21.5	68	1	5.99	2.17	1.27	1.86	5	5.97	0.78	167.6	35.4	7.29	2	2	1
3521	Z280	3241	2	54	2012/5/15	3	2012/5/15	1958/4/20	1	0	0	0	0	12.1	0	0	0	0	0	0	0	0	1	1	2	22.3	55	2	12.17	2.23	3	1.93	3.9	1.01	1.16	873	32.3	3.43	2	1	1
1266	C208	1236	2	65	2012/5/17	3	2012/5/17	1947/12/23	1	0	1	0	0	12.1	0	0	0	0	0	0	0	0	2	0	2	22.7	79	1	9.8	2.1	1.17	3.85	5.2	1.44	1.15	351.2	31	4.25	1	1	1
2377	L521	2224	2	77	2012/5/18	3	2012/5/18	1935/2/5	1	1	1	0	1	12.1	0	0	0	0	0	0	0	0	2	0	2	23.3	73	1	4.52	2.21	1.56	3.95	7.9	2.98	1.08	146.9	43	10.01	1	2	1
1709	J023	1631	1	41	2012/5/24	3	2012/5/24	1971/10/13	2	0	0	0	0	8.2	0	0	0	0	0	1	0	0	1	0	2	19.8	78	2	13.46	1.93	2.74	2.22	3.8	1.92	0.76	577.1	41.3	4.36	2	1	1
2378	L522	2225	1	49	2012/5/24	3	2012/5/24	1963/6/23	1	0	0	0	0	12.1	0	0	0	0	0	0	0	0	2	2	2	27.1	102	3	5.66	2.01	1.77	2.27	3.6	1.36	0.74	211.1	33.2	11.43	2	1	3
2379	L523	2226	2	78	2012/5/25	3	2012/5/25	1934/5/1	1	0	1	0	0	12.1	0	0	0	0	0	0	0	0	2	0	2	N/A	81	1	6.65	2.26	2	2.86	4	1.15	0.79	161.4	36	6.4	1	2	2
3750	Y143	25936	2	48	2012/5/25	3	2012/5/25	1963/8/6	2	0	0	0	0	12.1	0	0	0	0	0	0	0	0	1	0	2	18.4	75	2	9.89	1.96	2.13	N/A	N/A	N/A	N/A	732.9	N/A	4.47	2	1	2
2862	W150	2655	1	36	2012/5/29	3	2012/5/29	1975/11/2	1	0	0	0	0	12.1	0	0	0	0	0	0	0	0	1	0	2	22.3	107	2	7.93	2.04	2	2.67	3.9	1.63	0.82	372.2	34	8.24	2	1	1
2382	L525	2228	1	34	2012/5/30	3	2012/5/30	1977/8/23	1	0	0	0	0	12.1	0	0	0	0	0	0	0	0	3	2	2	21.5	N/A	1	N/A	1.96	N/A	N/A	N/A	N/A	N/A	N/A	N/A	N/A	2	1	1
2381	L524	2227	1	60	2012/5/30	3	2012/5/30	1951/9/5	2	0	1	0	0	12.1	0	0	0	0	0	0	0	1	2	0	2	21.5	78	1	10.3	1.8	1.79	2.04	3.6	0.79	1.03	157	32.8	5.49	1	1	1
1386	F042	1343	2	41	2012/5/31	3	2012/5/31	1971/5/9	1	0	0	0	0	12.1	0	0	0	0	0	0	0	0	1	0	2	24.8	95	2	10.77	2.08	2.39	1.9	3.5	0.34	1.64	310.6	40.3	4.18	2	1	3
2996	X106	2774	1	24	2012/5/31	3	2012/5/31	1987/7/28	2	0	0	0	0	12.1	0	0	0	0	0	0	0	0	1	2	2	20.5	66	2	14	2.36	2.34	1.49	2.6	0.76	0.77	88.2	37.3	4.64	2	1	1
5136	W163	29888	2	53	2012/6/1	3	2012/6/1	1958/7/7	1	0	0	0	0	12.1	0	0	0	0	0	0	0	0	1	0	2	18.4	N/A	1	N/A	1.96	N/A	N/A	N/A	N/A	N/A	N/A	N/A	N/A	2	1	2
3176	Y144	2934	2	37	2012/6/6	3	2012/6/6	1975/10/21	1	0	0	0	0	12.1	0	0	0	0	0	0	0	0	1	0	2	18.6	63	2	10.11	2.34	1.61	2.73	4.4	0.9	1.38	143	36.6	4.59	2	1	1
1711	J024	1632	2	39	2012/6/11	3	2012/6/11	1972/6/2	1	1	0	0	0	12.1	0	0	0	0	0	0	0	0	1	2	2	16	107	1	7.8	2.36	1.96	N/A	N/A	N/A	N/A	197	N/A	6.12	2	1	2
3522	Z281	3242	2	41	2012/6/15	3	2012/6/15	1971/4/13	1	0	0	0	0	6.5	0	0	0	0	0	1	0	0	1	0	2	21.6	75	2	7.21	1.8	2.31	2.47	3.9	0.97	1.12	168.4	37.5	6.65	2	1	1
2616	S052	2436	1	29	2012/6/18	3	2012/6/18	1983/4/5	2	0	0	0	0	12.1	0	0	0	0	0	0	0	0	1	0	2	20.7	97	2	8.87	2.22	1.93	2.74	4.6	1.53	1.22	159.3	35.2	7.57	2	1	1
1677	H187	1602	1	31	2012/6/19	3	2012/6/19	1980/7/18	3	0	0	0	0	12.1	0	0	0	0	0	0	0	0	1	0	2	20.2	85	2	9.89	1.94	1.95	3.39	5.1	1.69	0.84	556.5	26.3	6.58	2	1	1
1267	C104	1237	1	62	2012/6/20	3	2012/6/20	1949/9/24	1	0	1	0	0	12.1	0	0	0	0	0	0	0	0	2	0	2	23	87	1	8.09	2.08	1.55	2.5	4.2	0.67	1.1	47.1	31.4	7.21	2	1	1
3523	Z282	3243	1	43	2012/6/21	3	2012/6/21	1986/1/2	1	0	0	0	0	12.1	0	0	0	0	0	0	0	1	4	0	2	31.6	73	3	17.26	1.48	2.34	3.68	5	2.48	0.59	313.3	32	3.24	2	1	3
1387	F043	1344	1	54	2012/6/28	3	2012/6/28	1958/4/24	2	0	0	0	0	12.1	0	0	0	0	0	0	0	1	1	0	2	23.1	63	2	13.1	1.51	2.79	2.03	3	0.71	0.69	379.3	32.5	4.25	2	1	1
3177	Y145	2935	1	48	2012/6/28	3	2012/6/28	1964/11/13	1	0	0	0	0	12.1	0	0	0	0	0	0	0	1	1	0	2	22.5	129	2	20.99	1.92	4.22	4.35	5.9	1.32	1.05	217.1	31.5	2.53	2	1	1
1648	H163	1576	2	69	2011/6/23	2	2011/6/23	1942/8/1	1	0	1	0	1	9	1	1	0	0	0	0	0	0	2	2	2	25.4	93	1	5.44	1.87	1.52	2.17	4.43	1.06	1.64	290.4	30.3	8.27	2	2	3
3524	Z283	3244	2	35	2012/7/2	3	2012/7/2	1977/12/9	1	0	0	0	0	12.1	0	0	0	0	0	0	0	0	1	0	2	16.9	72	2	10.88	2.63	2.04	N/A	N/A	N/A	N/A	19.5	N/A	4.27	2	1	2
2997	X107	2775	2	65	2012/7/3	3	2012/7/3	1947/6/20	1	0	0	0	0	12.1	0	0	0	0	0	0	0	0	4	0	2	19.5	126	1	9.74	1.62	1.99	1.92	4	0.56	1.69	857.7	36.2	4.28	1	1	1
1712	J025	1633	2	38	2012/7/6	3	2012/7/6	1973/8/2	2	0	0	0	0	12.1	0	0	0	0	0	0	0	0	4	0	2	17.1	70	3	5.42	1.97	1.89	2.36	3.7	1.2	0.91	1159.4	36.6	9.38	2	1	2
5024	Z284	29433	2	72	2012/7/6	3	2012/7/6	1940/5/10	1	0	0	0	0	12.1	0	0	0	0	0	0	0	0	3	1	2	N/A	52	2	7.05	1.87	1.43	3.14	4.5	1.35	0.84	246.4	36.2	6.08	2	2	2
2617	S053	2437	2	30	2012/7/11	3	2012/7/11	1982/10/12	2	0	0	0	0	12.1	0	0	0	0	0	0	0	0	1	0	2	19.3	67	3	9.17	2.09	1.81	1.23	1.9	N/A	0.93	142.5	33.9	5.36	2	1	1
1388	F044	1345	1	72	2012/7/12	3	2012/7/12	1940/12/1	1	0	1	0	1	12.1	0	0	0	0	0	0	0	0	2	0	2	21.8	93	2	6.8	1.91	1.57	1.31	2.7	0.54	1.24	188.7	34.8	8.55	1	2	1
1149	C114	1133	1	57	2009/6/26	2	2009/6/26	1953/1/9	2	0	1	0	0	3.5	1	0	0	0	1	0	1	0	1	0	1	20.2	72	1	8.51	1.64	1.54	1.27	3.54	2.57	0.6	659	29	6.92	2	1	1
3528	Z286	3247	1	59	2012/7/17	3	2012/7/17	1952/9/8	3	0	0	0	0	12.1	0	0	0	0	0	0	0	0	4	0	2	N/A	89	3	10.71	1.88	2.48	1.46	2.8	0.73	1	505.4	42.8	5.27	2	1	2
1679	H189	1604	1	18	2012/7/19	3	2012/7/19	1994/4/27	1	0	0	0	0	12.1	0	0	0	0	0	0	0	0	4	2	2	15.6	75	1	16.12	1.65	1.72	1.86	3	0.78	0.78	1012.8	43	4.18	2	1	2
1681	H190	1605	1	66	2012/7/20	3	2012/7/20	1945/10/21	1	0	1	1	0	12.1	0	0	0	0	0	0	0	0	2	2	2	21	70	3	5.93	1.77	1.26	2.89	4.7	1.17	1.22	236.4	27.8	10.19	1	2	1
2443	O110	2283	1	37	2012/7/24	3	2012/7/24	1975/10/20	1	0	0	0	1	2.3	0	0	0	0	0	1	0	0	1	0	2	N/A	78	2	16.08	1.74	2.68	1.75	4.2	4.89	0.6	436.2	36.4	3.62	2	1	2
2386	L528	2232	1	29	2012/7/27	3	2012/7/27	1983/2/27	2	0	1	0	0	12.1	0	0	0	0	0	0	0	0	2	0	2	23.7	82	1	6.75	2.07	1.59	3.19	5	2.36	0.94	285.9	29	10.36	1	1	1
3527	Z285	3246	1	21	2012/7/30	3	2012/7/30	1991/6/20	1	0	0	0	0	12.1	0	0	0	0	0	0	0	1	1	0	2	18.8	79	2	9.05	1.94	1.62	6.64	9.7	2.73	1.31	113.5	16.9	7.89	1	1	1
2384	L527	2231	1	39	2012/7/31	3	2012/7/31	1973/11/6	1	0	1	0	0	12.1	0	0	0	0	0	0	0	0	2	0	2	26.2	115	1	10.63	1.83	1.98	N/A	N/A	1.52	1.98	247.5	25.8	5.78	2	1	3
2863	W151	2656	1	55	2012/7/31	3	2012/7/31	1957/12/23	3	0	1	0	1	12.1	0	0	0	0	0	0	0	0	2	0	2	23.1	117	2	9.14	2.13	2.37	1.99	3.6	1.01	1.25	240.5	39	6.42	2	1	1
3613	Z292	3323	1	60	2012/8/1	3	2012/8/1	1952/10/16	2	0	1	0	0	12.1	0	0	0	0	0	0	0	0	2	0	2	25.1	118	2	7.05	2.23	1.73	1.8	3.4	1.08	1.18	107.9	41.5	8.51	2	1	3
3529	B006	3248	2	68	2012/8/2	3	2012/8/2	1944/4/8	1	1	1	0	1	12.1	0	0	0	0	0	0	0	1	2	0	2	34.2	110	1	9.86	1.96	2.2	3.35	5.5	1.3	1.31	418	34.2	4.18	1	2	3
3549	H191	3266	2	32	2012/8/2	3	2012/8/2	1980/6/12	1	0	0	0	0	9.7	0	0	0	0	0	0	0	1	4	0	2	N/A	59	2	7.54	2.04	1.26	3.39	5	2.36	0.93	224.6	34	6.63	2	1	2
3544	H195	3262	1	45	2012/8/7	3	2012/8/7	1966/12/20	1	0	0	0	0	12.1	0	0	0	0	0	0	0	0	1	2	2	24.6	N/A	1	N/A	1.96	N/A	N/A	N/A	N/A	N/A	N/A	N/A	N/A	2	1	3
3604	Y146	3315	1	36	2012/8/8	3	2012/8/8	1976/2/12	1	0	0	0	0	12.1	0	0	0	0	0	0	0	0	1	0	2	19.4	120	2	8.4	2.02	1.92	3	4.3	0.66	0.98	652.6	36.5	7.7	2	1	1
3597	W152	3308	1	40	2012/8/9	3	2012/8/9	1972/2/14	1	0	0	0	0	12.1	0	0	0	0	0	0	0	0	3	2	2	22.5	67	1	19.71	1.35	2.06	2.68	3.8	1.07	0.75	702.1	40	2.82	2	1	1
3608	Y147	3318	2	50	2012/8/9	3	2012/8/9	1962/12/1	1	0	1	0	0	12.1	0	0	0	0	0	0	0	0	2	0	2	18	N/A	1	N/A	1.96	N/A	N/A	N/A	N/A	N/A	N/A	N/A	N/A	2	1	2
3614	Z287	3324	2	39	2012/8/13	3	2012/8/13	1972/11/13	1	0	0	0	0	12.1	0	0	0	0	0	0	0	0	1	0	2	22.7	62	2	15.63	1.77	2.87	3.34	4.7	1.49	0.89	479.1	32.4	2.75	2	1	1
2144	L327	2017	1	33	2009/12/4	2	2009/12/4	1978/11/24	1	0	0	0	0	10	1	0	1	0	0	0	1	1	1	2	1	21.5	106	2	7.73	1.15	1.74	2.13	4.66	0.55	2.12	452.7	37	8.64	2	1	1
3531	C212	3249	2	59	2012/8/15	3	2012/8/15	1953/11/3	1	0	1	0	0	12.1	0	0	0	0	0	0	0	0	2	0	2	20.6	82	2	5.33	1.92	2.29	2.88	5.7	1.42	2.09	659.6	38.8	8.75	2	1	1
3618	Z291	3327	1	43	2012/8/22	3	2012/8/22	1969/1/24	2	0	0	0	0	12.1	0	0	0	0	0	0	0	0	1	0	2	23.4	N/A	1	N/A	1.96	N/A	N/A	N/A	N/A	N/A	N/A	N/A	N/A	2	1	1
3644	C211	25065	1	48	2012/8/23	3	2012/8/23	1964/5/4	2	0	0	1	0	12.1	0	0	0	0	0	0	0	0	1	2	2	20.9	81	1	11.42	2.23	1.86	2.41	3.7	1.07	0.82	108.7	41	5.1	2	1	1
3543	H192	3261	1	47	2012/8/23	3	2012/8/23	1965/8/1	1	0	0	0	0	12.1	0	0	0	0	0	0	0	0	1	0	2	19.7	68	1	21.91	1.72	2.9	1.84	3.1	0.82	0.71	488.9	42.1	2.42	2	1	1
3546	H193	3263	1	45	2012/8/24	3	2012/8/24	1967/8/25	2	0	0	0	0	12.1	0	0	0	0	0	0	0	0	3	0	2	19.8	109	1	7.31	2.27	1.25	2.12	3.8	0.95	1.33	85.2	44	8.65	2	1	1
3619	Z293	3328	1	50	2012/8/24	3	2012/8/24	1962/5/5	1	0	0	0	0	12.1	0	0	0	0	0	0	0	0	4	0	2	22.8	96	1	10.23	2.18	1.34	4.16	5.7	1.6	1.08	473.3	44.4	5.75	2	1	1
3552	H194	3268	1	31	2012/8/27	3	2012/8/27	1963/10/29	2	0	1	0	0	12.1	0	0	0	0	0	0	0	0	2	0	2	22.6	86	2	7.48	1.92	1.82	2.92	4.7	0.83	1.34	452.4	36.1	9.09	1	1	1
2983	X096	2763	1	50	2011/8/23	2	2011/8/23	1961/11/10	1	0	0	0	0	5	1	1	0	0	0	0	0	0	3	0	2	22.9	95	1	14.76	1.93	2.13	2.83	4.6	1.78	1.1	624.1	35.9	3.76	1	1	1
3599	X108	3311	2	50	2012/8/29	3	2012/8/29	1962/4/13	2	0	0	0	0	12.1	0	0	0	0	0	0	0	0	1	0	2	19.4	67	2	10.44	1.93	2.41	3.2	6	1.24	1.69	315.9	32.5	4.16	2	1	1
3541	G047	3258	2	65	2012/8/30	3	2012/8/30	1947/8/5	1	0	0	0	0	12.1	0	0	0	0	0	0	0	0	1	0	2	21.3	94	2	12.09	1.9	2.5	3.99	5.3	1.03	0.93	578	40.1	3.33	2	1	1
3574	L530	3288	1	25	2012/8/30	3	2012/8/30	1986/9/20	1	0	0	0	0	11.5	0	0	0	0	0	0	0	1	1	2	2	19.81	N/A	1	N/A	1.96	N/A	N/A	N/A	N/A	N/A	N/A	N/A	N/A	2	1	1
3553	H196	3269	1	28	2012/8/31	3	2012/8/31	1983/9/30	2	0	0	0	0	12.1	0	0	0	0	0	0	0	0	3	2	2	18.8	112	2	9.35	2.15	1.83	3.5	5	1.11	1.08	319.5	42.2	7.16	2	1	1
3581	N005	3294	2	42	2012/9/1	3	2012/9/1	1970/7/6	1	0	0	0	0	12.1	0	0	0	0	0	0	0	0	1	0	2	N/A	N/A	1	N/A	1.96	N/A	N/A	N/A	N/A	N/A	N/A	N/A	N/A	2	1	2
4520	M033	27177	1	41	2012/9/8	3	2012/9/8	1971/7/27	1	0	0	0	0	12.1	0	0	0	0	0	0	0	0	3	0	2	26.4	127	3	8.56	2.09	1.92	3.16	4.5	1.78	0.75	433.2	41.8	7.34	2	1	3
3624	Z295	3333	1	61	2012/9/11	3	2012/9/11	1951/4/5	1	0	0	0	0	12.1	0	0	0	0	0	0	0	0	1	0	2	N/A	75	1	9.44	1.65	1.99	2.15	3.6	1.08	1.01	593.3	37.3	6.05	2	1	2
3589	W153	3302	1	44	2012/9/13	3	2012/9/13	1968/8/12	2	0	0	0	0	7.3	0	0	0	0	0	1	0	0	1	2	2	19.9	81	3	16.51	2.16	1.64	1.74	2.8	0.7	0.84	87.4	44	3.39	1	1	1
3572	L560	3286	2	28	2012/9/20	3	2012/9/20	1984/6/22	1	0	0	0	0	3.2	0	0	0	0	0	1	0	0	4	0	2	N/A	84	2	17.94	1.86	2.17	3.26	4.6	0.61	1.32	925.6	38.7	2.51	2	1	2
3542	G048	3259	1	35	2012/9/21	3	2012/9/21	1979/11/19	2	0	0	0	0	12.1	0	0	0	0	0	0	0	0	1	0	2	21.3	91	2	12.17	1.9	2.68	3.35	4.6	1.19	0.89	535.3	35.2	5.05	2	1	1
3534	C222	3253	1	30	2012/9/27	3	2012/9/27	1982/9/13	2	0	0	0	0	12.1	0	0	0	0	0	0	0	0	3	0	2	22.5	94	1	13.51	2.07	2.29	2.45	4.2	1.09	1.38	498.6	38.8	4.62	2	1	1
3587	T057	3299	1	58	2012/9/27	3	2012/9/27	1954/11/10	1	0	1	0	0	12.1	0	0	0	0	0	0	0	0	2	0	2	20.1	121	3	11.81	2.08	1.61	1.57	2.7	0.31	1.16	141.2	36	4.72	2	1	1
3569	L500	3284	2	46	2012/9/28	3	2012/9/28	1966/6/9	1	0	1	0	0	12.1	0	0	0	0	0	0	0	0	1	0	2	24.8	N/A	1	N/A	1.96	N/A	N/A	N/A	N/A	N/A	N/A	N/A	N/A	2	1	3
3609	Y149	3319	1	20	2012/9/29	3	2012/9/29	1992/4/7	2	0	0	0	0	12.1	0	0	0	0	0	0	0	0	1	2	2	18.5	62	2	27.98	0.93	3.22	3.02	5.1	2.04	0.59	641.1	35	2.17	2	1	1
3617	Z290	3326	1	67	2012/9/29	3	2012/9/29	1945/1/2	3	1	1	0	0	12.1	0	0	0	0	0	0	0	0	4	0	2	20.9	79	2	12.01	2.09	1.62	1.52	3.1	1.25	0.88	380	34	4.5	2	2	1
1586	H112	1521	1	46	2009/12/28	2	2009/12/28	1964/4/13	1	1	0	0	0	7.8	1	0	1	0	0	0	1	0	1	2	1	25.7	73	2	13.43	2.09	2.09	3.63	6	2.53	0.87	437.4	35	4.27	2	1	3
3612	Z288	3322	1	34	2012/10/9	3	2012/10/9	1977/10/14	2	0	0	0	0	12.1	0	0	0	0	0	0	0	0	1	0	2	N/A	46	2	11.58	1.92	1.52	2.41	4	0.91	1.16	166.2	30.3	5.38	2	1	2
3591	W154	3303	2	59	2012/10/9	3	2012/10/9	1953/7/3	1	0	0	0	0	12.1	0	0	0	0	0	0	0	0	4	0	2	28.5	82	1	10.61	2.43	1.18	N/A	N/A	N/A	N/A	49.9	N/A	3.95	2	1	3
1164	C127	1146	2	41	2010/1/21	2	2010/1/21	1969/10/11	1	1	0	0	0	10.1	1	0	0	1	0	0	1	1	1	0	1	20	69	2	10.42	2.19	2.14	2.72	5.06	1.38	1.37	420.1	33	4.34	2	1	1
3607	Y160	3317	2	34	2012/10/10	3	2012/10/10	1978/6/15	1	0	0	0	0	12.1	0	0	0	0	0	0	0	0	1	0	2	N/A	72	3	10.67	2.25	2.33	3.47	5.2	0.95	1.4	485.4	33.6	4.39	2	1	2
3596	W155	3307	1	44	2012/10/11	3	2012/10/11	1985/4/23	2	0	0	0	0	12.1	0	0	0	0	0	0	0	0	1	0	2	19.3	89	3	9.47	1.97	1.93	2.07	3.7	1.35	1.11	516	40.5	6.45	2	1	1
3611	Y150	3321	1	85	2012/10/12	3	2012/10/12	1927/9/2	3	0	1	0	0	12.1	0	0	0	0	0	0	0	0	3	0	2	21.7	64	3	6.36	1.8	2.02	2.59	4.9	0.56	1.76	404.9	31.6	8.93	1	2	1
3554	H197	3271	2	42	2012/10/15	3	2012/10/15	1970/7/9	1	0	0	0	0	0.5	0	0	0	0	0	1	0	0	1	0	2	21.5	N/A	1	N/A	1.96	N/A	N/A	N/A	N/A	N/A	N/A	N/A	N/A	2	1	1
3623	Z289	3332	1	62	2012/10/16	3	2012/10/16	1951/3/7	1	0	1	0	0	12.1	0	0	0	0	0	0	0	0	2	0	2	21.3	72	1	10.54	2.12	2.07	3.46	4.8	1.45	0.91	137	34.9	5.31	2	1	1
3594	W161	3306	1	46	2012/10/17	3	2012/10/17	1957/3/17	1	1	1	0	0	3.7	0	0	0	0	0	1	0	0	4	0	2	23.2	119	3	10.99	2.04	1.78	2.32	3.4	1.35	0.67	95.3	31.5	5.38	2	1	1
3547	H170	3264	1	47	2012/10/18	3	2012/10/18	1965/9/12	1	0	0	0	0	12.1	0	0	0	0	0	0	0	0	1	0	2	23.1	64	1	16.66	1.59	2.49	1.88	3.1	0.96	0.72	730.2	28.7	3.31	2	1	1
3593	W162	3305	2	43	2012/10/19	3	2012/10/19	1969/5/6	1	0	0	0	0	12.1	0	0	0	0	0	0	0	0	1	0	2	27.9	67	2	11.85	1.83	2.44	3.18	4.6	1.04	0.92	412	34.4	3.71	2	1	3
3579	M034	3293	2	76	2012/10/26	3	2012/10/26	1936/7/15	1	0	1	0	1	12.1	0	0	0	0	0	0	0	0	1	1	2	26.2	78	1	7.49	2.37	1.55	1.85	3.4	2.4	0.69	220	37.7	5.61	1	2	3
3622	Z297	3331	2	52	2012/10/26	3	2012/10/26	1960/7/19	1	0	0	0	1	12.1	0	0	0	0	0	0	0	1	3	0	2	24.8	78	2	11.8	2.07	1.56	N/A	N/A	N/A	N/A	53.9	N/A	3.59	2	1	3
3559	L502	3275	1	31	2012/10/29	3	2012/10/29	1981/10/5	2	0	0	0	0	12.1	0	0	0	0	0	0	0	0	1	0	2	22.3	93	1	14.08	1.98	2.66	2.79	4.8	1.02	1.43	452.4	29.2	4.38	2	1	1
3571	L501	3285	2	54	2012/10/29	3	2012/10/29	1958/1/18	1	0	0	0	0	12.1	0	0	0	0	0	0	0	0	3	0	2	15.1	82	1	11.07	2.2	2.28	1.72	3	1.24	0.85	645.7	40.4	3.83	2	1	2
3598	X109	3309	1	41	2012/10/30	3	2012/10/30	1971/5/10	2	0	1	0	0	12.1	0	0	0	0	0	0	0	0	2	2	2	23	122	3	8.81	2.21	2.08	2.21	3.7	1.59	0.81	30.4	23.2	7.1	2	1	1
3558	K021	3274	1	30	2012/11/5	3	2012/11/5	1982/8/8	1	0	0	0	0	5.2	0	0	0	0	0	1	0	0	1	0	2	20.5	60	3	18	2.2	N/A	N/A	N/A	N/A	N/A	436	N/A	3.32	2	1	1
3578	M035	3292	2	60	2012/11/6	3	2012/11/6	1952/3/26	2	0	1	0	0	12.1	0	0	0	0	0	0	0	0	2	0	2	17.3	71	1	7.7	1.9	1.88	3.96	5.8	2.49	0.82	597.5	39.3	5.7	2	1	2
2418	M026	2261	1	37	2010/4/16	2	2010/4/16	1973/7/14	1	0	0	0	0	1.5	1	0	0	1	0	0	1	0	1	0	1	19.7	72	2	10.96	2.04	1.86	2.84	4.2	0.79	1.13	57.3	29	5.64	2	1	1
3488	Z253	3212	1	45	2011/8/23	2	2011/8/23	1966/8/22	1	0	0	0	0	10.1	1	0	0	1	0	0	1	0	2	2	2	30.5	92	2	10.39	1.46	2.76	4.91	7.4	1.95	0.72	242.3	22	5.76	1	1	3
3583	P042	3296	1	47	2012/11/16	3	2012/11/16	1N/A/7/13	1	1	1	0	0	12.1	0	0	0	0	0	0	0	0	2	2	2	23.1	59	1	9.3	1.92	0.95	N/A	N/A	N/A	N/A	122.6	N/A	6.49	1	1	1
3584	S054	3297	2	35	2012/11/20	3	2012/11/20	1977/4/18	1	0	0	0	0	12.1	0	0	0	0	0	0	0	0	1	2	2	18.2	109	1	11.75	2.11	1.98	2.23	3.7	1.09	0.99	169.8	28.4	3.9	2	1	2
3602	Y163	3313	1	59	2012/11/22	3	2012/11/22	1953/11/7	2	0	0	0	0	12.1	0	0	0	0	0	0	0	0	1	0	2	20.9	70	2	11.64	1.21	2.05	5.51	7	1.02	1.27	359	22	4.79	2	1	1
3537	D053	3255	2	28	2012/11/23	3	2012/11/23	1984/2/12	1	0	0	0	0	12.1	0	0	0	0	0	0	0	1	4	0	2	26	73	1	11.64	3.02	1.69	4.08	6	2.17	0.82	37.1	35.7	4.13	2	1	3
3601	X110	3312	2	50	2012/11/23	3	2012/11/23	1962/7/2	1	0	0	0	0	12.1	0	0	0	0	0	0	0	0	1	0	2	22.9	65	1	9.66	1.99	3.25	4.37	5.9	1.32	1	838.9	32	4.55	2	1	1
5094	H218	29684	2	27	2012/11/28	3	2012/11/28	1985/6/15	1	0	0	0	0	12.1	0	0	0	0	0	0	0	0	1	0	2	17.2	N/A	1	N/A	1.96	N/A	N/A	N/A	N/A	N/A	N/A	N/A	N/A	2	1	2
3551	H198	3267	2	55	2012/11/29	3	2012/11/29	1957/4/16	1	0	1	0	0	12.1	0	0	0	0	0	0	0	0	1	0	2	21.7	80	1	11.92	1.95	2.81	4.37	6.4	2.38	1.04	288.5	31	3.5	2	1	1
3629	Y162	24953	1	30	2012/11/29	3	2012/11/29	1982/10/16	2	0	1	0	0	5.5	0	0	0	0	0	1	0	0	4	2	2	19.9	78	3	11.92	2.16	2.44	2.67	4.4	1.24	1.17	223.7	40.9	5.34	2	1	1
16854	Z346	111588	1	32	2012/12/1	3	2012/12/1	1980/6/23	1	0	0	0	0	12.1	0	0	0	0	0	0	0	0	1	0	2	20.6	N/A	1	N/A	1.96	N/A	N/A	N/A	N/A	N/A	N/A	N/A	N/A	2	1	1
3557	J026	3273	2	29	2012/12/3	3	2012/12/3	1983/11/28	2	0	0	0	0	12.1	0	0	0	0	0	0	0	0	1	0	2	18.2	84	2	8.16	2.11	1.91	2.72	4.4	1.49	1.17	536.8	36	6.18	2	1	2
3606	Y164	3316	1	73	2012/12/7	3	2012/12/7	1939/9/11	1	0	1	0	0	12.1	0	0	0	0	0	0	0	0	2	0	2	21.4	117	1	11.13	2.04	1.71	2.56	3.6	1.22	0.68	695.6	38.5	4.83	1	2	1
15417	D065	99939	1	22	2012/12/10	3	2012/12/10	1990/6/6	2	0	1	0	0	6	0	0	0	0	0	1	0	0	3	0	2	24	N/A	1	N/A	1.96	N/A	N/A	N/A	N/A	N/A	N/A	N/A	N/A	2	1	1
3539	G050	3257	1	39	2012/12/10	3	2012/12/10	1973/3/24	1	0	0	0	0	12.1	0	0	0	0	0	0	0	0	1	0	2	25.4	97	3	13.54	1.86	1.91	4.33	6.6	1.61	1.11	553.7	32.5	4.37	2	1	3
3563	L534	3278	1	72	2012/12/13	3	2012/12/13	1940/2/6	2	0	1	1	1	12.1	0	0	0	0	0	0	0	0	3	1	2	24.5	N/A	1	N/A	1.96	N/A	N/A	N/A	N/A	N/A	N/A	N/A	N/A	2	2	3
3577	M036	3291	1	31	2012/12/17	3	2012/12/17	1981/7/18	3	0	0	0	0	12.1	0	0	0	0	0	0	0	0	4	2	2	20.1	105	3	17.89	2.07	1.72	2.18	3.6	0.8	0.99	434	34.8	3.32	2	1	1
3556	J027	3272	1	21	2012/12/18	3	2012/12/18	1991/5/30	2	0	0	0	0	12.1	0	0	0	0	0	0	0	0	1	2	2	21	76	3	17.18	1.99	2.45	N/A	N/A	N/A	N/A	362.5	N/A	3.77	2	1	1
3532	C223	3251	2	39	2012/12/19	3	2012/12/19	1973/10/4	1	0	0	0	0	12.1	0	0	0	0	0	0	0	0	1	0	2	24.8	N/A	1	N/A	1.96	N/A	N/A	N/A	N/A	N/A	N/A	N/A	N/A	2	1	3
5029	H199	29450	2	67	2012/12/20	3	2012/12/20	1945/5/1	1	0	1	0	0	1.9	0	0	0	0	0	0	0	0	4	0	2	25.8	104	1	6.99	2.27	1.23	2.14	5.4	4.14	1.24	39.1	28	6.23	2	2	3
3588	W164	3301	2	71	2012/12/20	3	2012/12/20	1941/4/22	1	0	0	1	0	12.1	0	0	0	0	0	0	0	0	1	2	2	20.6	85	2	7.91	2.16	1.52	3.22	5	0.74	1.11	304.5	40.5	5.34	1	2	1
3533	C224	3252	1	41	2012/12/21	3	2012/12/21	1971/8/2	2	0	0	0	0	12.1	0	0	0	0	0	0	0	0	1	0	2	21.4	79	2	9.66	1.82	2.18	2.71	4.6	2.23	0.77	613.1	44.4	6.39	2	1	1
3562	L535	3277	2	31	2012/12/21	3	2012/12/21	1981/2/13	2	0	0	0	0	12.1	0	0	0	0	0	0	0	0	1	0	2	29.2	72	1	13.84	1.25	2.77	3.53	5.2	1.68	0.86	412	30	3.31	2	1	3
3564	L537	3279	2	24	2012/12/24	3	2012/12/24	1988/6/10	1	0	0	0	0	12.1	0	0	0	0	0	0	0	0	1	2	2	16.4	101	2	6.76	1.34	1.49	3.44	6.4	1.65	1.5	379.7	21	7.97	2	1	2
3561	L540	3276	2	29	2012/12/28	3	2012/12/28	1984/2/12	1	0	0	0	0	12.1	0	0	0	0	0	0	0	0	1	0	2	16.6	92	3	8.51	2.22	1.8	2.74	4.9	1.17	1.53	66.1	32.7	5.89	2	1	2
3582	P043	3295	1	48	2012/12/28	3	2012/12/28	1964/8/2	1	0	0	0	0	12.1	0	0	0	0	0	0	0	0	1	0	2	20.5	38	1	26.68	1.36	2.22	2.46	3.4	0.62	0.73	672.6	29.7	1.92	2	1	1
2217	L386	2082	1	32	2010/6/28	2	2010/6/28	1978/6/30	1	1	0	0	0	6	1	0	0	1	0	0	1	0	1	0	1	25.2	84	2	11.94	2.04	2.09	2.01	3.61	1.72	0.79	341.9	33	5.26	2	1	3
1432	G035	1384	1	74	2010/9/7	2	2010/9/7	1937/2/6	1	1	1	0	0	9	1	0	0	0	1	0	1	1	2	0	1	21.8	100	3	6.2	2.21	1.52	1.62	3.1	1.61	0.62	185.3	38	9.46	2	2	1
4511	L539	26981	1	31	2013/1/4	3	2013/1/4	1981/6/24	1	0	0	0	0	12.1	0	0	0	0	0	0	0	0	1	0	2	28.1	111	2	11.33	1.98	2.11	1.95	6	5.78	0.78	424.9	37	5.62	2	1	3
5198	Z298	30509	1	38	2013/1/4	3	2013/1/4	1974/5/29	1	0	1	0	0	12.1	0	0	0	0	0	0	0	0	2	0	2	N/A	53	1	16.06	1.33	2.33	4.61	6.8	2.38	0.81	732.1	28.7	3.61	2	1	2
3717	C225	25552	1	45	2013/1/6	3	2013/1/6	1967/10/3	1	0	0	0	0	12.1	0	0	0	0	0	0	0	0	1	0	2	21.5	66	1	13.01	1.76	1.53	2.1	3.4	1.15	0.74	560.2	35.9	4.45	2	1	1
3676	Y161	25347	2	58	2013/1/6	3	2013/1/6	1954/8/15	1	0	0	0	0	12.1	0	0	0	0	0	0	0	1	1	0	2	20	69	1	8.43	1.96	1.1	3.37	5.4	2.01	0.53	425.3	25	5.17	1	1	1
3652	C227	25227	2	65	2013/1/8	3	2013/1/8	1947/11/11	2	0	0	0	0	12.1	0	0	0	0	0	0	0	0	2	2	2	25	67	1	4.54	2.07	1.03	2.08	3.8	1.03	1.11	206.6	26.7	10.33	2	1	3
3678	C226	25358	2	58	2013/1/8	3	2013/1/8	1955/1/13	1	0	0	0	0	12.1	0	0	0	0	0	0	0	0	1	2	2	25.6	N/A	1	N/A	1.96	N/A	N/A	N/A	N/A	N/A	N/A	N/A	N/A	2	1	3
3694	Z299	25426	1	63	2013/1/11	3	2013/1/11	1949/6/14	1	1	1	0	1	12.1	0	0	0	0	0	0	0	0	3	0	2	N/A	107	2	9.38	1.85	2.67	4.25	5.9	1.2	1.02	832.7	26	6.06	1	1	2
3702	W165	25461	2	46	2013/1/14	3	2013/1/14	1966/10/20	1	0	0	0	0	12.1	0	0	0	0	0	0	0	0	1	0	2	20.8	92	1	12.91	2.19	2.02	2.27	4.4	1.28	1.16	97.8	39.3	3.31	2	1	1
3627	H201	24939	1	50	2013/1/15	3	2013/1/15	1962/3/6	2	1	1	1	1	11.6	0	0	0	0	0	0	0	0	2	1	2	N/A	87	3	8.04	2.04	N/A	N/A	N/A	N/A	N/A	N/A	N/A	7.58	2	1	2
3708	H183	25479	1	36	2013/1/15	3	2013/1/15	1976/4/16	1	0	0	0	0	4.5	0	0	0	0	0	1	0	0	1	2	2	19.8	77	3	13.46	2.18	2.04	4.01	6.1	1.22	0.93	427.3	37.4	4.47	2	1	1
3709	S056	25483	2	56	2013/1/17	3	2013/1/17	1956/12/16	1	0	1	0	0	12.1	0	0	0	0	0	0	0	0	2	0	2	26.2	70	1	8.75	1.69	1.55	2.83	4.9	0.82	1.04	310.6	30.8	4.98	1	1	3
3670	T059	25316	1	34	2013/1/17	3	2013/1/17	1978/2/3	3	1	0	0	0	12.1	0	0	0	0	0	0	0	0	1	2	2	20.2	65	3	21.88	1.67	N/A	N/A	N/A	N/A	N/A	1021.9	N/A	2.58	2	1	1
2247	L410	2108	1	48	2010/11/10	2	2010/11/10	1963/3/6	1	0	0	0	0	5	1	0	0	1	0	0	1	0	1	2	1	22.4	93	3	6.68	2.53	2.43	2.06	4.4	4.28	0.74	278.8	38.9	9.46	2	1	1
2824	W120	2622	1	44	2011/1/19	2	2011/1/19	1966/3/2	1	0	1	0	0	7	1	0	0	0	1	0	1	0	1	0	2	24.5	75	2	10.88	1.69	2.52	2.39	3.6	0.9	0.86	286.1	35.8	5.49	2	1	3
3650	S057	25214	1	36	2013/1/22	3	2013/1/22	1976/3/8	1	0	0	0	0	12.1	0	0	0	0	0	0	0	0	1	0	2	24.3	77	2	11.39	1.9	N/A	N/A	N/A	N/A	N/A	371.2	N/A	5.42	1	1	3
3648	L542	25147	1	26	2013/1/24	3	2013/1/24	1986/8/11	1	0	0	0	0	12.1	0	0	0	0	0	0	0	0	3	0	2	19.8	90	2	9.92	1.96	2.2	3.99	6.3	2.09	1.14	777.3	37.6	6.8	1	1	1
5022	L541	29426	1	29	2013/1/25	3	2013/1/25	1983/10/23	1	0	0	0	0	12.1	0	0	0	0	0	0	0	1	1	0	2	20.4	79	2	10.21	2.02	2.13	2.49	4.6	1.27	1.23	551.2	42.1	6.43	2	1	1
3713	L546	25524	1	39	2013/1/28	3	2013/1/28	1973/3/19	1	0	0	0	0	12.1	0	0	0	0	0	0	0	1	1	0	2	22.8	96	3	10.76	1.47	2.11	1.72	3.8	3.89	0.56	340.8	44	5.7	2	1	1
3693	J028	25420	2	42	2013/1/30	3	2013/1/30	1970/8/2	1	0	0	0	0	12.1	0	0	0	0	0	0	0	0	4	0	2	15	89	1	13.82	1.81	1.94	N/A	N/A	N/A	N/A	262.3	N/A	3.12	2	1	2
5023	L543	29430	1	46	2013/1/31	3	2013/1/31	1966/10/30	1	0	0	0	0	12.1	0	0	0	0	0	0	0	0	1	0	2	20.9	82	2	13.62	2.09	2.21	1.76	3.4	1.14	0.7	136.2	32	4.2	2	1	1
2306	L457	2161	2	40	2011/7/7	2	2011/7/7	1971/1/9	1	0	0	0	0	2	1	0	0	1	0	0	1	0	1	0	2	19.9	87	2	9	2.1	1.82	1.74	3.8	0.62	1.64	283.1	35.4	5.17	2	1	1
3712	Y167	25516	2	29	2013/1/31	3	2013/1/31	1983/6/26	1	0	0	0	0	12.1	0	0	0	0	0	0	0	0	1	0	2	17.3	93	3	8.92	2.05	2.65	4.75	7.3	0.96	1.43	235.4	36.9	5.57	2	1	2
3701	Z300	25459	1	84	2013/2/1	3	2013/2/1	1928/6/9	1	0	0	0	0	12.1	0	0	0	0	0	0	0	0	2	2	2	25.7	110	3	7.59	1.58	0.92	2.39	4.5	1.11	0.31	151	25	7.3	1	2	3
5109	G051	29763	1	39	2013/2/6	3	2013/2/6	1973/3/8	1	0	1	0	0	12.1	0	0	0	0	0	0	0	0	4	2	2	21.8	95	3	8.39	2.08	1.39	2.89	4.8	1.56	0.94	520.4	37	7.59	2	1	1
3681	X111	25370	1	40	2013/2/17	3	2013/2/17	1972/4/15	1	0	1	0	0	12.1	0	0	0	0	0	0	0	0	2	0	2	22.2	67	1	11.14	2.11	1.77	2.67	3.8	0.93	0.78	62.6	33.8	5.45	2	1	1
3688	L545	25398	1	29	2013/2/18	3	2013/2/18	1983/11/9	1	0	0	0	0	8.7	0	0	0	0	0	1	0	0	1	0	2	18	66	2	19.3	1.62	2.76	0.86	3.4	5.77	0.32	334.7	24.2	3.08	2	1	2
3669	Z360	25309	2	79	2013/2/20	3	2013/2/20	1933/9/22	1	0	0	0	0	12.1	0	0	0	0	0	0	0	1	3	0	2	18	86	1	8.3	2.18	1.23	3.65	5.9	1.21	1.42	418.5	37.4	4.94	1	2	2
3664	Z302	25284	1	50	2013/2/25	3	2013/2/25	1962/12/10	2	0	0	0	0	12.1	0	0	0	0	0	0	0	0	1	0	2	20	102	3	9.03	1.98	1.59	2.96	4.8	2.19	0.55	410.2	32.4	6.64	2	1	1
3661	L554	25270	2	67	2013/3/1	3	2013/3/1	1945/6/6	1	0	0	0	0	0.3	0	0	0	0	0	0	0	0	2	0	2	20.6	N/A	1	N/A	1.96	N/A	N/A	N/A	N/A	N/A	N/A	N/A	N/A	2	2	1
3695	L552	25431	1	37	2013/3/4	3	2013/3/4	1975/10/21	1	0	0	0	0	12.1	0	0	0	0	0	0	0	0	3	2	2	20.3	57	1	12.49	1.88	2.8	1.36	2.8	0.5	1.2	478.9	34.1	4.85	1	1	1
3682	Y171	25376	1	28	2013/3/5	3	2013/3/5	1984/11/19	1	0	0	0	0	7	0	0	0	0	0	1	0	0	1	2	2	21.4	44	1	40.5	1.93	2.83	2.47	3.7	1.07	0.64	485.7	34.4	1.32	2	1	1
3716	F045	25547	1	20	2013/3/7	3	2013/3/7	1992/7/20	1	0	0	0	0	12.1	0	0	0	0	0	0	0	0	1	2	2	19.1	82	1	16.6	1.94	2	3.4	4.8	0.71	0.97	393.8	37	3.96	2	1	1
3748	Y170	25915	2	57	2013/3/7	3	2013/3/7	1956/1/5	1	0	0	0	0	12.1	0	0	0	0	0	0	0	1	1	2	2	20.8	79	1	9.03	2.52	2.29	2	4.3	2.41	0.77	116.3	40.2	4.79	2	1	1
3680	Z303	25365	1	47	2013/3/8	3	2013/3/8	1965/7/28	3	0	0	0	0	12.1	0	0	0	0	0	0	0	0	1	0	2	27.7	78	3	11.38	1.55	1.9	1.59	3.3	2.42	0.64	666.8	36	5.14	2	1	3
3686	L553	25393	1	75	2013/3/13	3	2013/3/13	1937/4/4	1	0	0	0	0	12.1	0	0	0	0	0	0	0	0	4	0	2	27.6	83	1	8.95	2.17	1.44	2.73	4.2	1.23	0.74	173	37.2	6.17	1	2	3
5027	W166	29442	2	66	2013/3/14	3	2013/3/14	1946/8/25	1	0	0	1	1	12.1	0	0	0	0	0	0	0	0	1	0	2	25.2	60	1	8.34	1.89	1.4	2.6	4.1	1.48	0.52	278.4	31.3	5.1	2	2	3
3647	Y168	25141	1	57	2013/3/15	3	2013/3/15	1955/7/13	3	0	1	0	1	12.1	0	0	0	0	0	0	0	1	2	0	2	23.1	112	2	9.47	2.3	1.63	2.06	3.7	1.14	1.13	316.3	42.2	6.12	2	1	1
3665	Q038	25290	1	47	2013/3/21	3	2013/3/21	1965/12/22	2	0	1	0	0	12.1	0	0	0	0	0	0	0	0	2	2	2	21.2	80	1	8.43	1.83	1.51	1.65	3.2	2.27	0.63	236.2	35	7.27	2	1	1
3727	L551	25600	1	37	2013/3/25	3	2013/3/25	1975/6/7	1	0	0	0	0	6.3	0	0	0	0	0	1	0	0	1	2	2	17	69	3	11.85	1.17	2.83	3.06	4.9	1.36	0.83	1366.6	35.1	5.15	2	1	2
3643	L529	24999	2	36	2013/3/26	3	2013/3/26	1976/11/30	2	0	0	0	1	10	0	0	0	0	0	1	0	0	1	0	2	17.3	45	2	16.83	2.38	2.37	N/A	N/A	N/A	N/A	110.5	N/A	2.56	2	1	2
3646	S058	25137	1	62	2013/3/27	3	2013/3/27	1950/8/12	1	1	0	0	0	12.1	0	0	0	0	0	0	0	0	2	2	2	23	68	1	5.63	2.21	1.04	4.12	6.2	0.81	1.24	166.5	29	10.95	1	1	1
3689	Y169	25403	1	32	2013/3/28	3	2013/3/28	1980/7/18	1	0	0	0	0	12.1	0	0	0	0	0	0	0	0	1	2	2	18.7	85	3	6.93	2.35	1.99	3.34	6.2	0.53	1.6	226.9	34.4	9.85	1	1	1
3683	C228	25381	1	47	2013/3/29	3	2013/3/29	1965/6/28	1	1	1	0	0	12.1	0	0	0	0	0	0	0	0	2	0	2	26.1	86	1	4.88	1.93	1.4	5.41	8	2.08	0.96	65.6	25	13.68	2	1	3
5105	L547	29730	1	62	2013/3/29	3	2013/3/29	1950/8/1	2	0	1	0	0	12.1	0	0	0	0	0	0	0	0	2	2	2	23.7	81	1	7.79	2.16	1.81	2.05	3.5	0.91	0.86	281.9	27.5	7.53	1	1	1
3666	W167	25298	1	28	2013/4/1	3	2013/4/1	1984/5/26	1	0	0	0	0	12.1	0	0	0	0	0	0	0	0	1	2	2	22.5	105	2	12.16	2.35	1.75	4.18	5.9	1.72	0.8	119	31.5	5.29	2	1	1
2317	L466	2171	2	42	2011/8/9	2	2011/8/9	1969/4/3	1	0	0	1	0	8.3	1	0	1	0	0	0	1	0	4	1	2	20.4	46	2	8.96	2.15	2.15	3.19	5.1	3.2	0.62	849.7	35.1	5.15	2	1	1
3655	L549	25245	2	64	2013/4/2	3	2013/4/2	1948/8/29	1	1	1	0	1	12.1	0	0	0	0	0	0	0	0	2	1	2	18.9	97	1	7.95	2.17	0.73	1.38	3.3	0.95	1.16	180	39	5.42	1	1	1
5137	L548	29894	1	79	2013/4/3	3	2013/4/3	1933/11/22	3	1	1	0	0	12.1	0	0	0	0	0	0	0	0	2	2	2	20.6	102	3	6.76	2.21	1.35	2.37	3.9	0.92	1	412	34.7	8.44	1	2	1
3705	X112	25470	1	37	2013/4/3	3	2013/4/3	1975/9/24	1	0	0	0	0	12.1	0	0	0	0	0	0	0	0	1	0	2	22.9	N/A	1	N/A	1.96	N/A	N/A	N/A	N/A	N/A	N/A	N/A	N/A	2	1	1
3641	w168	24992	1	49	2013/4/9	3	2013/4/9	1963/8/24	1	0	0	1	0	12.1	0	0	0	0	0	0	0	0	3	0	2	20.5	110	1	11.64	2.25	2.65	3.62	5.3	1.57	1.13	559	35.9	4.97	2	1	1
3662	C229	25276	2	40	2013/4/10	3	2013/4/10	1973/4/4	1	0	0	0	0	12.1	0	0	0	0	0	0	0	0	1	0	2	17.8	111	1	12.22	2.41	2.53	3.55	6	2.64	0.92	302.6	34.7	3.63	2	1	2
5121	F046	29796	2	51	2013/4/11	3	2013/4/11	1962/3/29	1	0	0	0	0	12.1	0	0	0	0	0	0	0	1	3	0	2	25	108	1	8.95	2.22	1.76	N/A	N/A	N/A	N/A	627.8	N/A	4.95	2	1	3
3714	Y174	25535	1	44	2013/4/12	3	2013/4/12	1968/10/12	1	0	0	0	0	12.1	0	0	0	0	0	0	0	1	1	0	2	23.4	86	2	17.31	2.19	1.45	3.09	5	1.38	0.79	382	33.4	3.21	2	1	1
5164	Y173	30231	1	31	2013/4/16	3	2013/4/16	1982/1/6	2	0	0	0	0	12.1	0	0	0	0	0	0	0	0	3	0	2	27.6	82	3	11.97	2.38	2.38	1.25	2.8	0.97	0.82	413.6	34.1	5.28	2	1	3
3690	L555	25408	1	30	2013/4/18	3	2013/4/18	1983/1/8	1	0	0	0	0	8.3	0	0	0	0	0	1	0	0	1	0	2	22.9	69	1	11.3	1.81	2.2	1.98	3.8	0.99	0.99	307	31.4	5.68	1	1	1
3733	Y172	25800	2	30	2013/4/19	3	2013/4/19	1983/4/4	1	0	0	0	0	12.1	0	0	0	0	0	0	0	0	1	0	2	20.8	50	3	16.71	1.68	2.88	3.71	5.5	0.9	1.08	846.4	35	2.68	2	1	1
5028	H203	29446	1	63	2013/4/22	3	2013/4/22	1949/12/25	1	0	0	0	0	12.1	0	0	0	0	0	0	0	0	4	0	2	18.9	71	1	10.78	1.4	2.81	2.84	4.3	0.58	1.07	661.4	29.8	5.16	2	1	1
4521	Y190	27265	1	24	2013/4/22	3	2013/4/22	1988/12/23	2	0	0	0	0	12.1	0	0	0	0	0	0	0	0	1	0	2	21.3	N/A	1	N/A	1.96	N/A	N/A	N/A	N/A	N/A	N/A	N/A	N/A	2	1	1
3651	L556	25218	1	58	2013/4/27	3	2013/4/27	1955/1/8	3	0	0	0	0	12.1	0	0	0	0	0	0	0	0	4	0	2	21.3	94	3	8.2	2.23	1.55	2.15	4.9	1.05	2.01	217.4	44.7	7.19	1	1	1
3684	H204	25386	1	42	2013/4/28	3	2013/4/28	1970/11/7	1	0	0	0	0	12.1	0	0	0	0	0	0	0	0	1	0	2	21.3	86	2	11.11	2.28	1.96	2	3	0.59	0.58	717.5	39.9	5.41	2	1	1
5095	C230	29687	1	71	2013/5/6	3	2013/5/6	1941/11/14	2	0	1	0	0	12.1	0	0	0	0	0	0	0	0	4	1	2	23.4	103	1	9.95	2.12	1.72	3.31	5.3	1.57	1.07	392.5	41.6	5.52	1	2	1
5112	S059	29770	2	37	2013/5/6	3	2013/5/6	1975/5/28	2	0	0	0	0	12.1	0	0	0	0	0	0	0	0	1	2	2	18.1	85	3	9.96	2.71	1.69	2.21	4.6	1.4	1.38	412	38.8	4.67	2	1	2
5142	M037	29958	1	78	2013/5/7	3	2013/5/7	1935/3/26	1	0	1	0	0	12.1	0	0	0	0	0	0	0	0	2	0	2	27.3	105	1	7.06	2.19	1.8	2.88	4.4	1.05	0.77	421.8	35.6	8.05	1	2	3
3654	Z304	25241	2	42	2013/5/7	3	2013/5/7	1971/4/6	1	0	0	0	0	12.1	0	0	0	0	0	0	0	0	4	0	2	20	81	1	12.89	1.91	1.97	2.35	4.5	1.08	1.37	386.6	31.9	3.38	2	1	1
3691	L574	25413	1	55	2013/5/8	3	2013/5/8	1958/2/2	2	0	0	0	0	12.1	0	0	0	0	0	0	0	0	4	2	2	19	84	2	12.49	1.7	1.88	3.66	6.5	3.1	0.55	466.1	33.2	4.48	2	1	1
3692	L559	25416	1	45	2013/5/9	3	2013/5/9	1967/5/28	1	0	1	0	0	0.9	0	0	0	0	0	0	0	0	2	0	2	27.4	N/A	1	N/A	1.96	N/A	N/A	N/A	N/A	N/A	N/A	N/A	N/A	2	1	3
3723	L557	25581	1	43	2013/5/9	3	2013/5/9	1970/4/26	1	0	0	1	0	12.1	0	0	0	0	0	0	0	0	3	0	2	23.7	102	2	12.17	2.11	2.1	4.99	7.5	3.76	0.8	415.2	37	4.85	2	1	1
5030	Z305	29454	1	29	2013/5/9	3	2013/5/9	1984/5/2	1	0	0	0	0	12.1	0	0	0	0	0	0	0	0	1	1	2	20.1	107	2	11.16	2.54	2.78	1.59	3.3	1.26	0.71	2618.6	42.1	5.8	2	1	1
4636	C231	28244	1	67	2013/5/10	3	2013/5/10	1945/6/5	2	1	1	1	1	12.1	0	0	0	0	0	0	0	0	2	2	2	22.8	87	1	11.93	1.95	1.95	2.8	4.5	1.29	0.79	214.9	29.2	4.53	2	2	1
3685	L562	25390	1	48	2013/5/10	3	2013/5/10	1965/3/29	1	0	0	0	0	12.1	0	0	0	0	0	0	0	0	1	0	2	21.8	80	3	12.45	2.25	1.62	1.65	3.1	1.91	0.59	412	35.1	4.62	2	1	1
3724	L570	25587	1	44	2013/5/10	3	2013/5/10	1969/5/6	1	0	0	0	0	11.6	0	0	0	0	0	1	0	0	1	2	2	20.8	67	3	18.91	1.84	1.81	2.06	4.2	1.61	1.16	659.5	30	2.9	2	1	1
3728	Y175	25605	1	23	2013/5/13	3	2013/5/13	1989/9/12	1	0	0	0	0	12.1	0	0	0	0	0	0	0	0	1	0	2	18.7	80	1	8.83	2.19	1.71	1.53	2.8	0.48	1.05	193.5	34.7	7.96	2	1	1
3696	L561	25439	2	42	2013/5/14	3	2013/5/14	1971/1/20	1	0	1	0	0	12.1	0	0	0	0	0	0	0	0	2	0	2	25.2	69	3	14.1	1.73	N/A	N/A	N/A	N/A	N/A	539.2	N/A	3.05	1	1	3
3663	Z306	25281	2	43	2013/5/14	3	2013/5/14	1970/2/28	2	0	0	0	0	12.1	0	0	0	0	0	0	0	0	1	0	2	21.1	143	3	8.06	2.61	1.56	2.97	4.6	0.8	1.01	305.6	39.3	5.78	2	1	1
3668	Y178	25305	1	32	2013/5/15	3	2013/5/15	1980/10/27	1	0	0	0	0	12.1	0	0	0	0	0	0	0	0	1	0	2	17.4	103	3	7.44	2.52	1.9	1.54	2.8	0.85	0.77	436.1	44.1	9.08	2	1	2
5102	Y176	29713	2	42	2013/5/16	3	2013/5/16	1970/12/21	1	0	0	0	0	12.1	0	0	0	0	0	0	0	0	1	0	2	27	103	1	6.71	2.1	1.53	2.05	5	3.51	1.12	138.1	33.2	7.19	2	1	3
3679	F048	25362	1	24	2013/5/17	3	2013/5/17	1989/1/3	1	0	0	0	0	12.1	0	0	0	0	0	0	0	0	1	0	2	N/A	62	3	13.1	1.83	1.89	4.79	6.7	0.95	1.09	540.2	31.6	5.01	2	1	2
3706	L564	25474	1	40	2013/5/17	3	2013/5/17	1972/9/10	1	0	0	0	0	12.1	0	0	0	0	0	0	0	1	1	0	2	21	81	1	10.6	2.09	1.99	1.27	2.6	0.8	0.81	304.8	33.6	5.77	2	1	1
3675	L566	25338	1	60	2013/5/21	3	2013/5/21	1952/6/15	1	1	0	0	0	12.1	0	0	0	0	0	0	0	0	1	0	2	20.1	85	2	7.76	2.76	1.82	2.41	4.3	0.71	1.4	11.9	36.6	7.61	2	1	1
3746	T058	25877	2	30	2013/5/21	3	2013/5/21	1983/2/1	1	0	0	0	0	12.1	0	0	0	0	0	0	0	0	1	2	2	20.3	83	1	7.02	2.24	2.17	N/A	N/A	N/A	N/A	181.8	N/A	7.3	2	1	1
3700	L565	25450	2	60	2013/5/22	3	2013/5/22	1952/8/31	2	0	0	0	0	12.1	0	0	0	0	0	0	0	0	1	0	2	20.7	78	1	6.45	2.43	1.77	3.59	5.9	0.94	1.14	134.8	35.6	7	1	1	1
5021	F047	29423	1	55	2013/5/23	3	2013/5/23	1958/2/2	1	0	1	0	0	12.1	0	0	0	0	0	0	0	0	2	0	2	18.8	94	1	6.7	2.41	1.9	2.61	4.3	1.48	0.68	156	35.3	9.19	1	1	1
5100	Y177	29705	2	52	2013/5/23	3	2013/5/23	1960/7/15	1	0	1	0	0	12.1	0	0	0	0	0	0	0	0	2	0	2	21.9	78	1	11.53	2.24	2.18	2.34	4.3	1.64	0.72	303.8	33.3	3.68	2	1	1
3698	Y186	25446	1	64	2013/5/23	3	2013/5/23	1948/12/13	2	1	0	0	1	12.1	0	0	0	0	0	0	0	0	1	1	2	23.4	96	3	7.44	2.58	2.23	2.92	4.7	1.98	0.74	363.5	40.4	7.89	1	1	1
3677	L567	25351	2	39	2013/5/24	3	2013/5/24	1974/1/11	1	0	0	0	0	12.1	0	0	0	0	0	0	0	0	1	2	2	16.2	87	1	9.43	2.09	1.87	N/A	N/A	N/A	N/A	185.2	N/A	4.92	2	1	2
3718	L558	25564	1	30	2013/5/24	3	2013/5/24	1982/10/20	1	0	0	0	0	10.1	0	0	0	0	0	1	0	0	1	2	2	22.6	65	3	12.54	2	2.14	2.96	4.8	1.67	0.81	235.4	36.7	5.04	2	1	1
3720	L569	25570	2	44	2013/5/27	3	2013/5/27	1969/2/8	1	0	0	0	0	12.1	0	0	0	0	0	0	0	1	1	2	2	18	72	3	6.18	2.06	1.44	2.2	4.8	0.45	1.89	537.5	35.8	7.83	2	1	2
3729	L576	25609	1	57	2013/5/27	3	2013/5/27	1956/5/8	1	0	1	0	0	5.1	0	0	0	0	0	1	0	0	2	2	2	23.4	95	1	8.09	2.15	1.53	1.38	2.7	1.08	0.75	222.2	34.3	7.34	2	1	1
3719	D054	25567	1	40	2013/5/28	3	2013/5/28	1972/8/4	1	0	0	0	0	12.1	0	0	0	0	0	0	0	0	1	1	2	19.5	59	3	11.31	1.94	1.88	2.29	4.3	0.73	1.16	410.9	35.1	5.35	2	1	1
3707	L571	25476	1	34	2013/5/28	3	2013/5/28	1978/12/14	1	0	0	0	0	12.1	0	0	0	0	0	0	0	0	1	2	2	18.6	77	3	7.16	2.28	1.36	3.72	6.1	1.21	0.94	362	35.2	9.38	2	1	1
3722	Z307	25578	1	53	2013/6/4	3	2013/6/4	1960/1/9	1	0	0	0	0	12.1	0	0	0	0	0	0	0	1	4	0	2	18.2	74	3	13.72	1.66	2.04	N/A	N/A	N/A	N/A	642.8	N/A	4.04	2	1	2
3711	L568	25511	2	56	2013/6/6	3	2013/6/6	1956/12/1	1	0	0	0	0	12.1	0	0	0	0	0	0	0	0	1	0	2	19.2	71	1	10.53	1.64	2.23	2.27	4.5	1.06	1.25	406.6	37.1	4.03	2	1	1
2383	L526	2229	1	42	2012/6/29	3	2012/6/29	1970/4/29	1	0	0	0	0	2.2	1	0	0	1	0	0	1	0	1	0	2	25.7	76	3	17.71	1.55	2.54	1.8	3.5	2.92	0.57	275.7	36.1	3.16	2	1	3
14560	C261	93522	1	46	2013/6/10	3	2013/6/10	1966/10/14	1	0	0	0	0	12.1	0	0	0	0	0	0	0	0	1	0	2	19.7	N/A	1	N/A	1.96	N/A	N/A	N/A	N/A	N/A	N/A	N/A	N/A	2	1	1
3732	C233	25793	1	73	2013/6/14	3	2013/6/14	1940/3/17	1	0	1	0	1	12.1	0	0	0	0	0	0	0	0	2	0	2	26	91	3	5.38	2.34	1.53	2.25	4.3	1.69	0.84	641.5	40.7	11.16	2	2	3
3721	Z308	25574	2	40	2013/6/14	3	2013/6/14	1973/1/14	1	0	1	0	0	12.1	0	0	0	0	0	0	0	0	1	0	2	19.7	75	1	9.22	1.75	1.38	3.54	6.9	1.58	1.89	903.6	34	5.03	2	1	1
5099	L598	29702	1	20	2013/6/17	3	2013/6/17	1992/7/21	1	0	0	0	0	12.1	0	0	0	0	0	0	0	0	1	2	2	20.4	57	1	17.46	1.7	2.51	3.42	5	1.02	0.81	812.9	39	3.73	2	1	1
3738	Q039	25848	1	51	2013/6/17	3	2013/6/17	1962/6/7	1	0	0	0	0	12.1	0	0	0	0	0	0	0	0	1	2	2	26.6	109	3	11.06	2.34	2.29	1.22	3.1	3.17	0.61	191.4	35.2	5.23	2	1	3
4523	L573	27349	2	21	2013/6/21	3	2013/6/21	1991/10/3	1	1	0	0	0	12.1	0	0	0	0	0	0	0	1	1	0	2	15.8	72	2	8.9	2.27	1.56	2.33	4.5	1.66	1.01	537	28.1	5.97	2	1	2
5033	L577	29458	2	36	2013/7/1	3	2013/7/1	1976/8/8	1	0	0	0	0	12.1	0	0	0	0	0	0	0	0	1	2	2	N/A	83	1	7.99	1.65	1.49	2.99	5.7	3.07	0.83	562	19.9	6.06	2	1	2
3736	C215	25811	2	40	2013/7/2	3	2013/7/2	1972/12/14	1	0	0	0	0	8.1	0	0	0	0	0	1	0	0	1	0	2	24.7	111	3	10.19	1.92	1.85	N/A	N/A	N/A	N/A	706.6	N/A	4.48	2	1	3
5098	L578	29699	1	41	2013/7/2	3	2013/7/2	1972/5/7	1	0	0	0	0	12.1	0	0	0	0	0	0	0	0	1	0	2	22.5	58	1	22.61	1.93	2.36	2.32	5.2	1.47	0.9	657.2	41.2	2.39	2	1	1
3499	Z262	3222	2	80	2011/12/21	2	2011/12/21	1931/5/15	1	0	0	1	0	2.9	1	0	1	0	0	0	1	0	3	0	2	23.6	104	1	5.14	2.55	1.29	1.38	2.9	1.95	0.9	215.8	31.2	8.58	2	2	1
3745	W169	25874	2	78	2013/7/4	3	2013/7/4	1934/11/12	1	0	0	0	0	12.1	0	0	0	0	0	0	0	0	1	0	2	21.6	67	1	8.1	1.96	1.99	3.03	4.8	1.5	0.67	885.9	38.1	5.1	1	2	1
3739	L581	25852	1	30	2013/7/10	3	2013/7/10	1983/6/1	1	0	1	0	0	12.1	0	0	0	0	0	0	0	0	1	0	2	30.8	87	1	15.38	1.35	3.39	4.34	10.3	3.23	0.76	353.9	32	3.98	2	1	3
3743	Z310	25868	1	24	2013/7/10	3	2013/7/10	1988/11/19	1	0	0	0	0	1.7	0	0	0	0	0	1	0	0	1	2	2	N/A	80	1	22.87	1.96	3.05	3	4.4	1.06	0.67	317.8	29	2.63	2	1	2
3740	M038	25854	2	72	2013/7/11	3	2013/7/11	1941/5/29	1	0	0	0	0	12.1	0	0	0	0	0	0	0	0	1	2	2	18.8	83	1	9.12	1.46	1.42	1.91	3.4	1.24	0.79	412	32.3	4.52	1	2	1
5096	C232	29692	2	49	2013/7/12	3	2013/7/12	1964/3/1	1	0	0	0	0	12.1	0	0	0	0	0	0	0	1	1	2	2	23.9	94	1	8.26	2.12	1.79	2.42	4.6	0.72	1.56	106.9	36	5.48	2	1	1
3734	L579	25804	1	21	2013/7/12	3	2013/7/12	1991/7/20	1	0	0	0	0	12.1	0	0	0	0	0	0	0	0	1	0	2	22.3	129	1	8.13	2.51	1.12	1.52	3.2	1.69	0.91	178.2	44.6	8.93	2	1	1
3742	X113	25865	1	65	2013/7/12	3	2013/7/12	1948/3/18	1	0	0	0	0	12.1	0	0	0	0	0	0	0	0	1	2	2	23.7	69	1	10.52	1.92	2.26	2.33	5.1	1.66	0.92	387.7	36.2	5.27	2	1	1
3747	H206	25889	2	73	2013/7/16	3	2013/7/16	1939/12/26	2	0	1	0	0	12.1	0	0	0	0	0	0	0	0	2	1	2	22.2	69	1	4.95	2	1.03	2.68	4.2	1.34	0.99	366.9	28.7	9.11	1	2	1
3735	S060	25808	1	30	2013/7/23	3	2013/7/23	1983/6/20	1	0	0	0	0	12.1	0	0	0	0	0	0	0	0	4	2	2	24.9	73	1	11.32	2.21	2.48	1.87	2.9	0.67	0.55	332.5	29.9	5.67	2	1	3
3744	L580	25871	1	38	2013/7/24	3	2013/7/24	1974/12/6	1	0	0	0	0	12.1	0	0	0	0	0	0	0	0	1	0	2	31.2	78	2	17.78	1.73	2.26	2.28	4.5	2.98	0.66	403	35.2	3.21	2	1	3
5154	L584	30190	1	46	2013/7/25	3	2013/7/25	1966/8/3	2	0	0	0	0	12.1	0	0	0	0	0	0	0	0	4	2	2	19.9	115	2	6.87	2.17	1.08	2.47	3.8	1.45	0.72	501.9	38	9.26	2	1	1
3737	L582	25814	2	57	2013/7/26	3	2013/7/26	1955/11/17	1	0	0	0	0	12.1	0	0	0	0	0	0	0	0	1	0	2	16.2	N/A	1	N/A	1.96	N/A	N/A	N/A	N/A	N/A	N/A	N/A	N/A	2	1	2
3741	Y179	25862	2	65	2013/7/26	3	2013/7/26	1947/10/28	1	0	1	1	0	12.1	0	0	0	0	0	0	0	0	3	2	2	26.1	84	1	10.34	2.31	2.1	2.7	5.2	1.37	1.48	100.1	37	3.99	2	1	3
5082	L588	29612	1	48	2013/7/29	3	2013/7/29	1965/4/20	1	0	0	0	0	12.1	0	0	0	0	0	0	0	0	1	0	2	24.9	99	2	7.36	1.97	1.58	2.66	4.5	2.07	0.67	307	38.2	8.46	2	1	3
5054	Y181	29527	1	42	2013/7/30	3	2013/7/30	1971/7/12	1	0	1	0	0	12.1	0	0	0	0	0	0	0	1	2	0	2	24.8	69	1	8.83	1.37	1.98	2.07	3.6	0.46	1.16	706.8	23.6	7.05	2	1	3
5106	D055	29756	1	46	2013/8/2	3	2013/8/2	1966/10/8	1	0	0	0	0	12.1	0	0	0	0	0	0	0	0	4	0	2	28	93	1	16.29	1.84	1.81	3.57	5.6	1.94	0.53	483	38.8	3.42	2	1	3
3751	L583	25947	2	59	2013/8/2	3	2013/8/2	1954/5/14	1	0	1	0	1	12.1	0	0	0	0	0	0	0	0	2	0	2	21.9	63	2	9.72	2.07	1.52	4.96	7.3	1.85	0.83	107.9	20.3	4.37	1	1	1
4497	Z311	26876	1	39	2013/8/6	3	2013/8/6	1974/6/5	1	0	0	0	0	12.1	0	0	0	0	0	0	0	0	1	2	2	23.9	105	1	10.85	1.95	2.11	1.49	5.3	3.96	0.73	496.6	41.1	5.65	2	1	1
2991	X102	2769	2	52	2012/1/11	3	2012/1/11	1960/6/19	1	0	1	0	1	10	1	0	0	1	0	0	1	1	1	0	2	20	63	1	11.61	1.42	1.63	2.16	3.9	1.07	1.01	813.5	38	3.66	2	1	1
5048	M039	29511	2	46	2013/8/13	3	2013/8/13	1966/12/30	1	0	0	0	0	12.1	0	0	0	0	0	0	0	0	4	1	2	22.3	59	3	9.52	2.11	1.59	1.93	4.2	2.6	0.63	230.9	32.1	4.71	1	1	1
4509	w171	26975	1	25	2013/8/14	3	2013/8/14	1988/2/2	2	0	0	0	0	7.4	0	0	0	0	0	1	0	0	1	2	2	16.1	114	3	10.46	2.32	2	1.16	2.8	0.64	1.12	294.7	48.2	6.44	2	1	2
5068	L589	29573	1	24	2013/8/15	3	2013/8/15	1989/3/4	1	0	0	0	0	12.1	0	0	0	0	0	0	0	0	1	0	2	19.3	103	3	9.57	2.18	1.91	2.44	4.3	1.93	0.73	194	36.7	7.2	2	1	1
5174	Y180	30295	1	52	2013/8/21	3	2013/8/21	1960/12/10	1	0	0	0	0	12.1	0	0	0	0	0	0	0	0	4	0	2	23.5	N/A	1	N/A	1.96	N/A	N/A	N/A	N/A	N/A	N/A	N/A	N/A	2	1	1
4508	W170	26971	2	28	2013/8/22	3	2013/8/22	1984/10/23	1	0	0	0	0	12.1	0	0	0	0	0	0	0	0	1	0	2	22.4	84	3	25.6	2.05	3.25	3.88	6.1	2.12	0.73	469.9	37	1.66	2	1	1
4518	J031	27036	1	30	2013/8/26	3	2013/8/26	1983/2/4	1	0	0	0	0	5.2	0	0	0	0	0	1	0	1	1	2	2	24.8	74	3	13.71	2.04	2.76	2.71	4.4	0.59	0.98	602.4	37	4.54	2	1	3
4512	F050	27010	1	25	2013/8/27	3	2013/8/27	1988/6/1	1	0	0	0	0	12.1	0	0	0	0	0	0	0	1	1	0	2	20.8	56	1	19.76	1.99	2.06	1.19	2.6	0.63	0.86	821.3	37	3.09	2	1	1
5040	C235	29489	2	59	2013/8/28	3	2013/8/28	1953/12/4	1	0	1	0	0	12.1	0	0	0	0	0	0	0	1	2	0	2	24.4	122	1	9.43	2.02	1.64	2.6	4.9	1.23	1.28	71.7	35.8	4.52	2	1	3
4514	L587	27014	2	67	2013/8/30	3	2013/8/30	1946/3/10	1	0	1	0	0	12.1	0	0	0	0	0	0	0	0	2	0	2	N/A	N/A	1	N/A	1.96	N/A	N/A	N/A	N/A	N/A	N/A	N/A	N/A	2	2	2
4507	L585	26961	1	48	2013/8/30	3	2013/8/30	1965/8/13	2	0	0	1	0	12.1	0	0	0	0	0	0	0	0	1	2	2	23.7	90	2	10.15	2.1	2	2.3	4.3	1.9	0.86	242.5	32	5.85	2	1	1
4517	F049	27026	1	31	2013/9/2	3	2013/9/2	1982/3/10	1	0	0	0	0	2.3	0	0	0	0	0	1	0	0	1	0	2	25.4	63	2	8.77	2.05	1.61	2.68	6	3.55	0.84	307.5	32	7.56	2	1	3
5050	L586	29515	1	36	2013/9/3	3	2013/9/3	1977/1/18	1	0	0	0	0	12.1	0	0	0	0	0	0	0	0	1	2	2	21.4	87	2	10.06	2.29	2.18	1.84	4.1	2.73	0.77	239.6	40.4	6.26	2	1	1
5103	L591	29721	1	61	2013/9/5	3	2013/9/5	1952/7/10	1	0	0	0	0	12.1	0	0	0	0	0	0	0	0	4	0	2	24	96	1	7.44	2.01	1.5	2.67	4.5	1.33	0.78	653.8	37.5	7.96	2	1	1
4510	T060	26978	1	37	2013/9/5	3	2013/9/5	1976/3/3	2	0	0	0	0	12.1	0	0	0	0	0	0	0	0	1	0	2	22.8	89	3	9.75	2.21	1.4	2.55	2.58	1.4	0.79	149.4	43.5	6.45	2	1	1
5122	L597	29803	2	63	2013/9/9	3	2013/9/9	1950/6/26	2	0	1	1	0	12.1	0	0	0	0	0	0	0	0	2	1	2	17.9	79	1	5.7	2.13	0.83	6.11	9.5	3	0.74	111.2	31.1	7.98	1	1	2
5042	Z312	29493	1	49	2013/9/10	3	2013/9/10	1964/1/25	2	0	0	0	0	12.1	0	0	0	0	0	0	0	0	1	2	2	20.6	N/A	1	N/A	1.96	N/A	N/A	N/A	N/A	N/A	N/A	N/A	N/A	2	1	1
4516	D057	27023	2	48	2013/9/10	3	2013/9/10	1965/1/8	1	0	0	0	0	12.1	0	0	0	0	0	0	0	0	1	0	2	20	70	3	11.2	1.39	2.53	1.96	3.2	1.13	0.63	654.4	32.9	3.87	2	1	1
5052	G053	29523	2	55	2013/9/11	3	2013/9/11	1958/7/9	1	0	1	1	0	12.1	0	0	0	0	0	0	0	0	2	0	2	27	83	1	9.82	2.38	1.78	4.11	6.9	2.4	1.14	63.6	37.1	4.38	2	1	3
1671	H182	1596	1	58	2012/3/20	3	2012/3/20	1953/4/14	1	0	0	0	0	8.4	1	0	0	0	1	0	1	1	1	0	2	26.12	107	1	7.99	2	1.65	2	3.6	1.05	1.27	234.1	34	7.42	2	1	3
4513	H207	27013	1	46	2013/9/13	3	2013/9/13	1967/6/25	1	0	0	0	0	12.1	0	0	0	0	0	0	0	0	1	0	2	23.9	87	1	20.34	2.31	2.57	1.08	2.7	2.26	0.39	421.6	41.3	2.64	2	1	1
4506	Y182	26958	2	29	2013/9/13	3	2013/9/13	1983/10/1	1	0	0	0	0	12.1	0	0	0	0	0	0	0	0	1	2	2	22.3	41	3	16.06	1.4	2.37	3.96	6.3	1.84	0.87	490.3	29	2.83	2	1	1
3172	Y141	2931	1	74	2012/4/1	3	2012/4/1	1938/12/1	1	0	1	0	1	4.7	1	0	0	1	0	0	1	1	2	2	2	32.5	64	2	9.3	1.92	1.82	3.37	4.8	1.16	0.98	187	27	5.92	2	2	3
5148	Z316	30099	1	26	2013/10/21	3	2013/10/21	1987/3/20	2	0	0	0	0	12.1	0	0	0	0	0	0	0	0	1	0	2	16.2	82	1	13.8	1.62	1.9	1.47	2.7	0.93	0.63	1219.8	45.7	4.64	2	1	2
5126	H212	29822	1	61	2013/10/22	3	2013/10/22	1952/5/19	1	0	0	0	0	12.1	0	0	0	0	0	0	0	0	1	0	2	19.2	81	1	12.08	1.87	2.98	2.75	4.1	0.98	0.83	822	36	4.55	2	1	1
4597	L595	28060	2	31	2013/10/23	3	2013/10/23	1982/8/13	1	0	0	0	0	12.1	0	0	0	0	0	0	0	0	4	0	2	20.7	58	2	13.38	1.01	0.9	2.54	4.4	2.04	0.71	579.1	31	3.44	2	1	1
4526	C236	27515	1	26	2013/10/24	3	2013/10/24	1987/4/9	1	0	0	0	0	12.1	0	0	0	0	0	0	0	0	1	2	2	22.3	86	1	13.6	2.07	1.81	2.75	4.4	1.58	0.76	360.2	34.6	4.72	2	1	1
5101	L594	29708	2	48	2013/10/28	3	2013/10/28	1965/4/25	1	0	0	0	0	12.1	0	0	0	0	0	0	0	0	1	2	2	19.5	91	1	8.48	2.28	1.79	2.33	4.4	2.89	0.56	150.4	39.3	5.33	2	1	1
5159	L592	30206	1	25	2013/10/29	3	2013/10/29	1988/7/23	2	0	0	0	0	9.2	0	0	0	0	0	1	0	0	1	0	2	18.5	27	3	8.82	1.23	3.28	2.18	3.4	0.54	0.77	273.2	26.9	7.84	2	1	1
4989	Z313	29232	2	35	2013/10/29	3	2013/10/29	1978/6/4	2	0	0	0	0	12.1	0	0	0	0	0	0	0	1	1	2	2	20.7	61	2	12.91	1.93	2.33	2.27	4.4	0.71	1.37	478.8	33.7	3.5	2	1	1
5138	M040	29908	1	24	2013/10/30	3	2013/10/30	1989/1/9	2	0	0	0	0	12.1	0	0	0	0	0	0	0	0	1	0	2	18.6	91	3	11.22	2.34	1.71	2.53	4	1.01	0.88	473.9	42	5.99	2	1	1
4528	Y184	27521	1	45	2013/10/30	3	2013/10/30	1968/5/29	1	0	0	0	0	12.1	0	0	0	0	0	0	0	0	1	2	2	25.6	83	3	10.59	2.18	1.96	2.02	4.2	2.09	0.6	516.4	32.8	5.64	2	1	3
5020	H208	29418	1	65	2013/10/31	3	2013/10/31	1948/9/19	2	0	1	1	1	12.1	0	0	0	0	0	0	0	0	2	0	2	25	78	3	11.08	1.91	1.61	3.11	5.3	2.32	0.99	935.3	32	4.96	2	1	3
4525	T061	27503	1	34	2013/10/31	3	2013/10/31	1978/12/21	2	0	0	0	0	12.1	0	0	0	0	0	0	0	0	1	0	2	24.1	101	3	11.99	1.97	2.02	2.84	3.8	0.69	0.8	581.1	34.5	5.17	2	1	3
5125	X116	29809	2	20	2013/11/1	3	2013/11/1	1993/8/23	1	0	0	0	0	12.1	0	0	0	0	0	0	0	1	1	0	2	19	54	3	8.92	2.11	1.05	2.87	5.4	4.03	0.88	526.7	32.8	6.01	2	1	1
5083	Z322	29625	1	50	2013/11/1	3	2013/11/1	1963/4/28	1	0	0	0	0	12.1	0	0	0	0	0	0	0	0	3	2	2	22.1	N/A	1	N/A	1.96	N/A	N/A	N/A	N/A	N/A	N/A	N/A	N/A	2	1	1
4532	C237	27698	2	26	2013/11/5	3	2013/11/5	1987/8/14	1	0	0	0	0	12.1	0	0	0	0	0	0	0	0	1	0	2	19.8	86	1	10.49	2.05	1.86	3.84	5.7	1.3	0.99	290	33.2	4.73	2	1	1
4527	D058	27518	2	35	2013/11/5	3	2013/11/5	1978/4/23	2	0	0	0	0	12.1	0	0	0	0	0	0	0	1	1	2	2	25.1	63	1	10.1	2.03	1.23	1.7	3.4	0.71	1.31	227.2	34	4.65	2	1	3
5034	H210	29466	1	26	2013/11/6	3	2013/11/6	1987/2/14	1	0	0	0	0	12.1	0	0	0	0	0	0	0	0	1	0	2	22.3	85	1	7.82	2.16	2.24	3.34	5.1	1.87	0.85	337.3	32.1	8.95	2	1	1
5134	F051	29854	1	36	2013/11/7	3	2013/11/7	1977/4/13	1	0	0	0	0	12.1	0	0	0	0	0	0	0	1	1	0	2	20.1	83	2	9.81	2.09	1.16	1.86	3	0.51	0.72	599.4	38.4	6.45	2	1	1
3586	T081	3298	1	70	2012/12/31	3	2012/12/31	1942/12/8	1	0	1	0	0	0.5	1	0	0	0	0	0	0	0	3	0	2	20.2	67	1	10.92	1.96	2	2.22	N/A	N/A	N/A	412	23	4.98	2	2	1
4529	L593	27533	1	31	2013/11/8	3	2013/11/8	1982/4/8	1	0	0	0	0	12.1	0	0	0	0	0	0	0	0	1	0	2	21.3	51	2	10.68	1.89	2.34	1.52	2.6	0.44	0.88	324.6	29.2	6.02	2	1	1
4986	S061	29191	2	40	2013/11/8	3	2013/11/8	1973/5/15	2	0	0	0	0	12.1	0	0	0	0	0	0	0	0	1	0	2	16.7	80	3	11.03	2.27	2.34	3.79	6.7	0.73	1.78	454.8	38.7	4.09	2	1	2
5173	S062	30293	1	28	2013/11/8	3	2013/11/8	1985/5/8	2	0	0	0	0	12.1	0	0	0	0	0	0	0	0	1	2	2	20.8	82	3	18.24	2.27	2.29	2.74	4	1.8	0.63	377.5	34.9	3.31	2	1	1
5104	C238	29724	1	43	2013/11/11	3	2013/11/11	1970/10/10	2	0	0	0	0	12.1	0	0	0	0	0	0	0	0	1	0	2	15.9	57	1	8.68	1.05	1.59	1.08	2.4	0.73	0.84	851.6	33.5	7.16	2	1	2
1268	C210	1238	2	43	2012/7/16	3	2012/7/16	1969/6/22	1	1	1	0	0	11.9	1	0	1	0	0	0	1	1	4	0	2	18	89	1	7.59	2.06	2.13	4.28	6.4	2.98	1.14	323.3	32.8	6.2	2	1	2
5018	Z314	29411	2	55	2013/11/11	3	2013/11/11	1958/5/19	2	0	1	0	0	12.1	0	0	0	0	0	0	0	1	2	0	2	26.2	66	1	8.56	2.21	1.83	3.46	6	3.09	0.91	278.6	30.9	5.13	1	1	3
5123	H216	29805	1	28	2013/11/12	3	2013/11/12	1985/2/3	1	0	0	0	0	12.1	0	0	0	0	0	0	0	0	3	0	2	31.4	64	1	15.6	1.64	1.59	2.3	3.6	2.24	0.56	493.3	37.4	3.97	2	1	3
5037	Z317	29482	2	38	2013/11/13	3	2013/11/13	1975/3/6	1	0	0	0	0	12.1	0	0	0	0	0	0	0	0	1	2	2	25.6	73	1	14.08	2.12	1.47	2.81	4.4	1.22	0.81	605.7	37.4	3.12	2	1	3
4533	Z315	27703	1	44	2013/11/14	3	2013/11/14	1969/8/8	1	0	0	0	0	12.1	0	0	0	0	0	0	0	0	1	2	2	22.3	79	1	9.08	1.87	1.92	3.75	5.8	1.49	1.17	260.7	30.4	6.76	2	1	1
4530	Z318	27598	1	36	2013/11/15	3	2013/11/15	1977/7/14	1	0	0	0	0	12.1	0	0	0	0	0	0	0	0	1	0	2	22.8	81	1	12.86	1.57	2.23	3.42	4.2	0.68	0.77	615	30.8	4.71	2	1	1
5155	H209	30194	1	25	2013/11/20	3	2013/11/20	1988/8/11	1	0	0	0	0	12.1	0	0	0	0	0	0	0	0	1	0	2	25.5	104	3	11.19	2.14	2.64	4.75	7.1	3.87	0.81	278.9	32.3	5.96	2	1	3
5175	W172	30304	1	26	2013/11/20	3	2013/11/20	1987/3/2	2	0	0	0	0	12.1	0	0	0	0	0	0	0	0	1	2	2	18	95	3	9.74	2.24	1.82	2.86	4.7	0.8	1.13	294.9	36	6.94	2	1	2
4541	C239	27788	1	45	2013/11/21	3	2013/11/21	1968/9/27	2	0	0	0	0	12.1	0	0	0	0	0	0	0	0	1	0	2	18.9	63	1	12.88	1.69	1.91	2.73	4.6	1.09	1.1	560.4	35.7	4.5	2	1	1
4987	D059	29217	1	35	2013/11/21	3	2013/11/21	1978/10/10	2	0	0	0	0	12.1	0	0	0	0	0	0	0	0	3	0	2	18.8	102	3	8.64	2.22	1.37	1.64	3	1.17	0.87	105	35.4	7.5	2	1	1
4531	H213	27678	1	30	2013/11/22	3	2013/11/22	1983/7/18	2	0	0	0	0	10.8	0	0	0	0	0	1	0	0	3	2	2	24.1	114	3	8.21	2.33	1.76	1.58	4.5	3.83	0.88	272.1	41.7	8.21	2	1	3
4534	Z319	27710	1	49	2013/11/26	3	2013/11/26	1964/9/7	2	0	0	0	0	12.1	0	0	0	0	0	0	0	0	3	0	2	24.2	70	2	16.98	1.95	2.7	2.62	4	0.81	0.86	1539.2	35.7	3.21	2	1	3
5019	H211	29414	2	64	2013/11/26	3	2013/11/26	1949/1/7	1	0	1	0	0	12.1	0	0	0	0	0	0	0	1	2	2	2	23.1	80	1	6.41	2.38	1.3	1.79	3.5	1.99	0.59	95.4	37.8	6.95	1	1	1
5075	L596	29594	2	47	2013/11/26	3	2013/11/26	1966/3/31	1	1	0	0	0	12.1	0	0	0	0	0	0	0	0	4	1	2	23.1	136	1	14.42	2.27	2.49	2.61	5.1	1.26	1.91	429.6	47.1	2.9	2	1	1
5124	H215	29807	2	51	2013/11/28	3	2013/11/28	1962/7/14	1	0	1	0	0	12.1	0	0	0	0	0	0	0	0	2	2	2	N/A	74	1	8.35	2.24	1.71	2.89	4.9	1.35	1.08	297.7	36	5.37	2	1	2
4596	P045	28057	1	59	2013/12/2	3	2013/12/2	1954/12/1	1	0	1	1	0	12.1	0	0	0	0	0	0	0	0	2	0	2	22.5	88	1	9.55	1.96	2.96	1.56	3.8	0.83	1.52	412.8	26.7	6.02	2	1	1
4542	Z320	27843	1	56	2013/12/2	3	2013/12/2	1957/6/20	1	0	1	0	0	12.1	0	0	0	0	0	0	0	0	2	0	2	22.9	74	2	4.39	2.12	1.48	3.56	6.1	2.24	0.76	161.1	30.9	14.9	1	1	1
4686	Y185	28438	1	50	2013/12/3	3	2013/12/3	1963/1/6	3	0	0	0	0	3	0	0	0	0	0	1	0	0	1	0	2	N/A	N/A	1	N/A	1.96	N/A	N/A	N/A	N/A	N/A	N/A	N/A	N/A	2	1	2
5108	F055	29760	1	65	2013/12/6	3	2013/12/6	1948/1/30	2	0	1	0	1	12.1	0	0	0	0	0	0	0	1	3	0	2	27.8	73	1	7.87	2	1.74	1.87	3.3	0.87	0.74	317.5	40.1	7.37	2	1	3
5157	H214	30201	1	55	2013/12/9	3	2013/12/9	1958/5/10	2	0	1	0	0	12.1	0	0	0	0	0	0	0	0	2	0	2	24.8	86	1	9.91	2.13	2.03	7.3	9	1.42	0.98	318.5	34.6	5.84	2	1	3
4993	K024	29241	2	26	2013/12/10	3	2013/12/10	1987/4/7	2	0	0	0	0	12.1	0	0	0	0	0	0	0	0	1	0	2	15	118	3	7.6	2.3	1.85	2.69	4.4	1.85	1.05	445.4	40.1	6.86	2	1	2
4549	W173	27932	1	46	2013/12/12	3	2013/12/12	1967/4/25	1	0	0	0	0	12.1	0	0	0	0	0	0	0	0	1	0	2	24.6	68	1	9.63	1.75	2.43	1.07	2.1	0.31	0.83	1741.7	39.9	6.27	2	1	3
4545	S063	27903	1	39	2013/12/13	3	2013/12/13	1974/9/19	1	0	0	0	0	11.4	0	0	0	0	0	1	0	0	1	0	2	20.8	72	1	9.61	2.24	1.35	3.36	4.6	0.82	0.85	125.7	37.9	6.49	2	1	1
5025	S064	29437	1	29	2013/12/13	3	2013/12/13	1984/4/11	2	1	0	0	0	12.1	0	0	0	0	0	0	0	0	1	0	2	N/A	94	2	8.63	2.09	1.56	3.08	4.6	1.83	0.79	406.5	35.1	7.81	2	1	2
4561	L600	28011	2	46	2013/12/16	3	2013/12/16	1967/2/22	1	0	0	0	0	12.1	0	0	0	0	0	0	0	0	1	0	2	22.3	63	1	11.87	2.25	1.77	2.29	3.9	1.07	1.07	529.5	36.2	3.65	2	1	1
5063	K022	29560	2	57	2013/12/17	3	2013/12/17	1956/9/24	3	0	0	0	0	12.1	0	0	0	0	0	0	0	0	1	0	2	25.8	50	3	21.94	0.99	2.02	1.88	3.1	1.17	0.6	832.7	29.4	1.72	2	1	3
5171	Y192	30284	1	75	2013/12/17	3	2013/12/17	1938/11/22	3	0	0	0	0	12.1	0	0	0	0	0	0	0	0	1	2	2	30.7	66	3	8.81	2.06	1.43	2.24	3.1	0.66	0.71	300.9	35.6	6.28	1	2	3
4552	C240	27983	2	70	2013/12/18	3	2013/12/18	1943/6/24	1	0	1	0	0	12.1	0	0	0	0	0	0	0	0	2	1	2	24	107	1	4.98	2.28	1.37	3.74	5.2	2.08	0.71	160.5	34.1	9.14	2	2	1
4595	L601	28054	1	22	2013/12/19	3	2013/12/19	1991/5/3	1	0	0	0	0	5.4	0	0	0	0	0	1	0	0	1	2	2	21.8	74	1	12.72	1.87	2.53	N/A	N/A	N/A	N/A	739.4	N/A	5.27	2	1	1
5133	H217	29850	1	75	2013/12/23	3	2013/12/23	1938/12/13	2	0	0	0	1	12.1	0	0	0	0	0	0	0	1	3	2	2	21	114	2	6.97	2.21	1.25	4.85	6.1	0.93	0.9	100.9	34	8.24	2	2	1
5038	P046	29485	2	31	2013/12/23	3	2013/12/23	1982/3/15	1	0	0	0	0	12.1	0	0	0	0	0	0	0	1	1	0	2	21.3	64	1	13.53	2.19	2.33	3.28	5.9	1.83	1.06	726.6	36.7	3.4	2	1	1
5064	L599	29563	2	61	2013/12/24	3	2013/12/24	1952/12/22	2	0	0	0	0	12.1	0	0	0	0	0	0	0	0	1	0	2	17.5	96	1	6.65	2.27	2.25	5.29	8.2	3.75	0.85	97.1	39	6.73	2	1	2
4693	W174	28472	1	54	2013/12/25	3	2013/12/25	1959/3/5	2	0	1	0	1	2.2	0	0	0	0	0	1	0	0	2	0	2	22	67	2	8.12	1.97	1.49	3.02	4.4	1.31	0.52	438.6	25.6	7.38	2	1	1
4600	F053	28080	1	24	2013/12/26	3	2013/12/26	1989/12/15	2	0	1	0	1	2	0	0	0	0	0	1	0	0	1	0	2	19.1	N/A	1	N/A	1.96	N/A	N/A	N/A	N/A	N/A	N/A	N/A	N/A	2	1	1
5055	S066	29530	1	32	2013/12/26	3	2013/12/26	1981/12/11	1	0	0	0	0	12.1	0	0	0	0	0	0	0	0	1	0	2	23.1	80	2	15.58	2.24	3.09	2.58	4.4	1.36	0.93	345.9	32.8	3.87	2	1	1
5047	X117	29507	1	78	2013/12/26	3	2013/12/26	1935/11/10	2	0	0	0	1	12.1	0	0	0	0	0	0	0	0	1	0	2	18.1	80	1	5.04	2.03	1.78	1.82	3.8	1.56	1	389.4	28	11.87	2	2	2
4598	H219	28064	1	29	2013/12/27	3	2013/12/27	1984/1/2	1	0	0	0	0	12.1	0	0	0	0	0	0	0	0	1	0	2	19.3	63	1	9.9	2.09	2.8	2.29	4.3	1.2	1.02	1348	41.2	6.66	2	1	1
3634	Z294	24966	2	57	2012/8/28	3	2012/8/28	1955/9/10	1	0	0	0	0	8.2	1	0	1	0	0	0	1	1	1	2	2	20.8	90	1	7.23	2.18	1.9	2.94	6	3.47	0.93	126.7	43.9	6.2	2	1	1
5202	W177	30654	1	58	2013/12/30	3	2013/12/30	1955/8/12	2	0	1	0	0	12.1	0	0	0	0	0	0	0	0	2	0	2	22.3	49	2	10.3	2.28	2.15	3.64	5.7	2.45	0.65	130.3	29.2	5.53	1	1	1
4635	G054	28241	1	59	2013/12/31	3	2013/12/31	1954/11/13	1	0	1	0	0	12.1	0	0	0	0	0	0	0	0	2	0	2	23	121	2	7.3	1.56	2	2.01	3.9	0.97	0.91	263	21	8.2	1	1	1
4665	T062	28347	1	25	2013/12/31	3	2013/12/31	1988/5/23	2	0	0	0	0	12.1	0	0	0	0	0	0	0	0	1	2	2	24.1	58	2	17.88	2.09	1.5	2.86	4.4	1.74	0.71	282.2	32.6	3.47	2	1	3
5132	S065	29846	1	32	2014/1/2	3	2014/1/2	1981/11/14	3	0	0	0	0	12.1	0	0	0	0	0	0	0	0	3	0	2	21.6	61	2	14.1	1.95	2.45	3.36	5.8	0.87	1.52	639.4	35.6	4.34	2	1	1
5071	J029	29584	1	48	2014/1/3	3	2014/1/3	1965/2/3	1	0	0	0	0	12.1	0	0	0	0	0	0	0	1	1	0	2	19.4	64	2	5.01	1.9	2.1	2.36	4.1	0.86	1.1	431.8	30.4	13.2	2	1	1
4691	C243	28459	2	18	2014/1/7	3	2014/1/7	1995/12/10	1	0	0	0	0	12.1	0	0	0	0	0	0	0	0	4	2	2	15.8	42	1	14.68	1.36	2.43	4.02	5.6	2.11	0.54	1340.8	29	3.46	2	1	2
4695	C241	28482	2	21	2014/1/7	3	2014/1/7	1992/4/1	1	0	0	0	0	12.1	0	0	0	0	0	0	0	0	1	2	2	31.2	94	2	10.67	2.22	1.7	3.23	4.7	1.97	0.68	381.5	39.9	4.84	2	1	3
4934	Y191	29021	1	31	2014/1/8	3	2014/1/8	1982/11/5	2	0	0	0	0	4.7	0	0	0	0	0	1	0	0	1	0	2	24.5	104	3	12.53	1.65	2.75	4.9	6.6	2.27	0.99	383.7	39.6	5.01	2	1	3
5188	C245	30447	1	49	2014/1/9	3	2014/1/9	1964/4/1	2	0	0	0	0	12.1	0	0	0	0	0	0	0	0	1	0	2	19.6	52	2	15.42	1.94	1.63	2.31	3.8	0.99	1.1	254.6	30.3	3.59	2	1	1
5127	C242	29827	1	46	2014/1/9	3	2014/1/9	1967/5/19	1	0	1	0	0	7.4	0	0	0	0	0	1	0	0	2	2	2	26.9	100	1	10.61	2	2.17	3.32	4.8	1.13	0.98	236.2	31.7	5.6	2	1	3
7634	L602	41022	2	23	2014/1/10	3	2014/1/10	1990/12/15	1	0	0	0	0	12.1	0	0	0	0	0	0	0	1	1	0	2	21.9	75	3	6.19	1.9	1.78	2.41	4	1.26	0.91	227.3	27.4	8.91	2	1	1
5375	L607	31870	1	57	2014/1/13	3	2014/1/13	1956/1/21	2	1	1	1	0	12.1	0	0	0	0	0	0	0	0	2	0	2	25.7	61	2	7.84	2.12	1.85	0.83	2.3	0.36	1.02	125.5	33.7	7.6	1	1	3
3621	Z296	3329	1	74	2012/9/29	3	2012/9/29	1938/9/3	1	0	0	0	0	2.8	1	0	0	1	0	0	1	0	2	0	2	21.9	77	1	8.36	2.03	1.52	1.52	2.9	0.76	0.86	132.6	36.5	6.7	2	2	1
4996	B009	29255	2	24	2014/1/14	3	2014/1/14	1989/5/13	1	0	0	0	0	12.1	0	0	0	0	0	0	0	0	1	2	2	21.1	67	2	4.47	2.51	1.83	5.43	7	1	1.06	509.8	35	12.87	2	1	1
5097	D060	29696	1	41	2014/1/14	3	2014/1/14	1972/9/8	2	0	0	0	0	12.1	0	0	0	0	0	0	0	0	1	2	2	22.5	70	3	13.78	1.52	2.05	2.13	4.2	2.73	0.53	683.3	29.9	4.24	2	1	1
4931	F054	29010	2	38	2014/1/14	3	2014/1/14	1975/9/20	2	0	0	0	0	12.1	0	0	0	0	0	0	0	0	1	0	2	21.3	71	3	15.02	2.48	1.74	4.05	6.3	2.2	0.82	894.6	36.9	2.89	2	1	1
5160	L603	30209	1	27	2014/1/14	3	2014/1/14	1986/8/15	1	0	0	0	0	12.1	0	0	0	0	0	0	0	0	1	0	2	19.6	111	3	7.8	2.38	1.66	2	3.4	1.14	0.82	134.6	38.1	8.89	2	1	1
5066	K023	29570	1	32	2014/1/15	3	2014/1/15	1981/10/9	2	0	0	0	0	12.1	0	0	0	0	0	0	0	0	1	0	2	23.9	97	2	11.14	2.36	2.22	2.5	4.6	3.63	0.54	1416.4	42	5.7	2	1	1
4994	H220	29251	1	31	2014/1/16	3	2014/1/16	1982/2/22	2	0	0	0	0	12.1	0	0	0	0	0	0	0	0	1	0	2	22.3	74	3	12.01	1.97	2.25	5.99	8	1.9	0.9	623.1	29	5.26	2	1	1
4933	L604	29018	2	42	2014/1/16	3	2014/1/16	1971/9/7	2	0	0	0	0	12.1	0	0	0	0	0	0	0	0	1	0	2	22.8	110	2	11.11	2.23	2.12	3.17	4.2	0.9	0.7	502.3	40.1	4.02	1	1	1
5190	C246	30456	2	33	2014/1/17	3	2014/1/17	1980/8/18	2	0	0	0	0	12.1	0	0	0	0	0	0	0	0	1	0	2	28.2	84	3	9.77	2.07	N/A	N/A	N/A	N/A	N/A	N/A	N/A	4.89	2	1	3
7662	W175	41257	1	48	2014/1/17	3	2014/1/17	1965/5/9	1	0	0	0	0	12.1	0	0	0	0	0	0	0	0	1	2	2	19.7	93	3	9.32	2.1	2.06	1.68	3.3	2.02	0.66	400.8	34.1	6.45	2	1	1
5205	Y189	30718	1	24	2014/1/17	3	2014/1/17	1989/4/2	1	0	0	0	0	12.1	0	0	0	0	0	0	0	0	1	0	2	20.3	63	3	12.84	1.28	N/A	N/A	N/A	N/A	N/A	480.6	N/A	5.13	2	1	1
13270	X118	77427	1	66	2014/1/21	3	2014/1/21	1947/10/20	1	0	1	0	0	12.1	0	0	0	0	0	0	0	1	2	2	2	25.5	77	2	8.37	1.94	1.17	4.19	5.5	0.66	0.82	574.8	26.9	6.84	1	2	3
3568	L532	3283	1	29	2012/11/9	3	2012/11/9	1983/9/10	2	0	0	0	0	1.4	1	0	0	1	0	0	1	0	1	0	2	N/A	87	1	10.92	1.96	2	3.1	N/A	0.78	N/A	412	19	5.95	2	1	2
5337	X119	31696	1	60	2014/2/8	3	2014/2/8	1953/10/9	1	0	0	1	1	12.1	0	0	0	0	0	0	0	0	1	0	2	23.1	52	2	12.72	1.84	3.17	1.95	3.3	1.27	0.75	714.8	29.5	4.3	1	1	1
5309	D061	31526	2	56	2014/2/10	3	2014/2/10	1957/9/10	2	0	0	0	0	6.4	0	0	0	0	0	1	0	0	1	0	2	22.5	117	2	11.46	2.39	2.3	3.17	5.8	0.71	1.57	2038.6	34	3.65	2	1	1
5150	C244	30171	2	26	2014/2/12	3	2014/2/12	1987/4/29	1	0	0	0	0	12.1	0	0	0	0	0	0	0	0	1	0	2	18.6	103	2	9.38	2.08	2.02	3.64	7	2.91	2.09	158.6	31	5.38	2	1	1
5153	L605	30189	2	74	2014/2/12	3	2014/2/12	1939/10/1	2	0	0	0	0	12.1	0	0	0	0	0	0	0	0	1	0	2	22.2	91	2	7.01	2.08	1.76	3.34	5.7	1.63	1.22	28.8	26	6.08	2	2	1
5372	J030	31847	2	42	2014/2/13	3	2014/2/13	1971/12/14	1	0	0	0	0	12.1	0	0	0	0	0	0	0	0	1	0	2	20.3	75	1	11.05	2.11	1.98	3.27	5.4	1.5	0.75	577.5	39	4.04	2	1	1
7067	F056	37723	1	25	2014/2/14	3	2014/2/14	1988/8/26	2	0	0	0	0	12.1	0	0	0	0	0	0	0	0	1	2	2	26.4	72	3	14.38	1.98	2.47	N/A	N/A	N/A	N/A	314.1	N/A	4.46	2	1	3
6338	L610	35632	1	56	2014/2/14	3	2014/2/14	1957/7/18	2	0	1	0	0	12.1	0	0	0	0	0	0	0	0	2	2	2	23.5	92	2	8.23	1.75	2.47	4.95	6.1	2.94	1.02	310.5	30	7.21	2	1	1
5207	S067	30763	2	35	2014/2/14	3	2014/2/14	1978/11/2	2	0	0	0	0	12.1	0	0	0	0	0	0	0	0	1	2	2	20.8	86	2	9.14	2.1	1.41	2.14	3.1	0.64	0.84	277.9	33.1	5.22	2	1	1
7995	C250	45000	1	64	2014/2/17	3	2014/2/17	1949/11/5	2	0	0	0	0	12.1	0	0	0	0	0	0	0	0	1	0	2	19.8	82	2	7.96	1.85	1.68	2.71	3.5	1.04	0.99	443	38.9	7.29	2	1	1
7302	C247	39040	2	35	2014/2/18	3	2014/2/18	1978/9/11	2	0	0	0	0	12.1	0	0	0	0	0	0	0	0	1	0	2	21.8	98	1	10.37	1.78	2.11	3.75	5	1.27	1.07	590.1	40	4.51	2	1	1
14935	L609	95819	1	37	2014/2/19	3	2014/2/19	1976/4/22	2	0	0	0	0	12.1	0	0	0	0	0	0	0	0	1	2	2	25.4	82	2	7.15	2.12	1.5	2.26	6.1	2.05	1.04	402.8	31	9.23	2	1	3
5298	W179	31466	2	54	2014/2/20	3	2014/2/20	1959/3/8	1	0	0	0	0	12.1	0	0	0	0	0	0	0	0	1	2	2	27.2	93	1	10.18	1.89	2.55	3.61	5.6	1.64	0.81	942.1	41.7	4.22	2	1	3
7353	W176	39249	1	25	2014/2/21	3	2014/2/21	1988/12/9	1	0	0	0	0	12.1	0	0	0	0	0	0	0	0	1	0	2	19.4	71	1	9.81	2.03	3.1	1.99	4	1.98	0.9	713.4	36	6.94	2	1	1
5369	H221	31828	2	39	2014/2/27	3	2014/2/27	1974/4/29	1	0	0	0	0	12.1	0	0	0	0	0	0	0	0	1	0	2	20.2	55	2	12.13	1.78	1.79	2.1	3.8	1.08	1.11	795.4	41	3.68	2	1	1
5334	C249	31683	1	28	2014/3/3	3	2014/3/3	1985/11/15	1	0	0	0	0	12.1	0	0	0	0	0	0	0	0	1	2	2	21.2	37	2	15.91	1.81	2.45	1.62	3.1	0.79	1.11	438.9	31.5	3.88	2	1	1
3626	P044	24931	1	32	2013/1/18	3	2013/1/18	1980/12/2	1	0	0	0	0	9.7	1	0	1	0	0	0	1	1	3	2	2	27.6	90	2	14.07	2.14	2.37	4.26	6.1	2.41	0.63	204.8	35.6	4.35	2	1	3
5637	Q040	32790	2	70	2014/3/10	3	2014/3/10	1944/3/3	1	1	0	0	0	12.1	0	0	0	0	0	0	0	0	1	2	2	20.8	51	2	10.95	2.14	2.23	3.95	6.8	2.75	0.61	325.8	28.4	3.68	2	2	1
5502	S068	32205	2	39	2014/3/10	3	2014/3/10	1974/12/11	1	0	0	0	0	12.1	0	0	0	0	0	0	0	0	1	0	2	20	100	2	8.29	2.33	1.76	1.2	2.6	0.39	0.87	412	34.6	5.71	2	1	1
7824	C251	43356	2	84	2014/3/11	3	2014/3/11	1929/11/30	2	0	1	0	0	12.1	0	0	0	0	0	0	0	0	2	2	2	23.2	63	1	10.58	2.17	2	3.07	4.8	1.67	0.74	305.5	28	3.69	2	2	1
7259	Z323	38847	1	63	2014/3/11	3	2014/3/11	1950/7/6	2	0	0	0	0	12.1	0	0	0	0	0	0	0	0	4	0	2	24.2	N/A	1	N/A	1.96	N/A	N/A	N/A	N/A	N/A	N/A	N/A	N/A	2	1	3
5864	M042	33763	2	35	2014/3/13	3	2014/3/13	1979/3/5	1	0	0	0	0	12.1	0	0	0	0	0	0	0	0	1	2	2	26	85	2	12.72	2.29	3.25	2.74	4.1	1.32	0.7	863.4	44	3.56	2	1	3
7260	G055	38861	1	45	2014/3/14	3	2014/3/14	1968/9/18	2	0	0	0	0	12.1	0	0	0	0	0	0	0	0	1	0	2	22.5	58	3	11.2	1.97	2.28	2.53	3.8	1.42	0.56	341.1	34.8	5.29	2	1	1
15622	D063	101873	1	38	2014/3/19	3	2014/3/19	1975/10/28	2	0	0	0	1	12.1	0	0	0	0	0	0	0	0	2	2	2	21.7	N/A	1	N/A	1.96	N/A	N/A	N/A	N/A	N/A	N/A	N/A	N/A	2	1	1
6359	Z327	35747	1	63	2014/3/19	3	2014/3/19	1950/8/1	2	0	0	0	0	12.1	0	0	0	0	0	0	0	1	1	0	2	18.4	106	2	7.3	2.09	1.76	2.74	4.7	1.01	1.27	740.6	33.1	8.1	2	1	2
5732	Z326	33190	1	46	2014/3/20	3	2014/3/20	1967/6/6	2	0	0	0	0	12.1	0	0	0	0	0	0	0	0	4	2	2	22	56	3	12.98	1.54	N/A	N/A	N/A	N/A	N/A	615.7	N/A	4.44	1	1	1
5773	L613	33329	1	64	2014/3/21	3	2014/3/21	1949/8/29	2	0	1	0	0	12.1	0	0	0	0	0	0	0	1	2	2	2	22.6	56	2	9.16	1.75	1.92	2.8	5	1.92	0.72	733.2	32	6.2	2	1	1
7030	Z324	37397	1	28	2014/3/24	3	2014/3/24	1985/8/12	1	0	0	0	0	12.1	0	0	0	0	0	0	0	0	1	1	2	22.4	91	2	9.6	2.09	2.67	2.74	4.8	1.98	1.02	248.1	35.5	6.95	2	1	1
5735	H222	33197	1	47	2014/3/24	3	2014/3/24	1966/11/22	1	0	0	0	0	12.1	0	0	0	0	0	0	0	1	1	2	2	22.8	102	2	9.95	2.38	1.72	2.22	3.5	1.43	0.78	269.4	38.6	6	2	1	1
6355	L616	35727	1	64	2014/3/25	3	2014/3/25	1949/10/2	1	0	0	0	0	12.1	0	0	0	0	0	0	0	0	1	1	2	23.5	101	2	10.92	2.06	2	38.8	19.5	2.62	1.53	112.8	36	5.07	2	1	1
5634	L611	32778	1	61	2014/3/26	3	2014/3/26	1952/12/23	1	0	1	0	0	12.1	0	0	0	0	0	0	0	0	2	2	2	20.2	68	1	7.45	2.02	1.77	2.86	4.3	1.35	0.81	412	21.3	7.95	2	1	1
14243	z328	90264	2	43	2014/3/27	3	2014/3/27	1970/12/1	1	0	1	0	0	12.1	0	0	0	0	0	0	0	1	2	0	2	23.3	N/A	2	N/A	1.96	N/A	N/A	N/A	N/A	N/A	N/A	N/A	N/A	1	1	1
6358	W180	35744	2	66	2014/3/28	3	2014/3/28	1947/12/27	1	0	1	0	0	12.1	0	0	0	0	0	0	0	0	2	0	2	N/A	95	1	8.48	2.19	1.73	3.48	5.1	1.25	0.86	251.9	32.9	5	1	2	2
5863	Z329	33758	1	36	2014/4/2	3	2014/4/2	1977/10/1	2	0	0	0	0	12.1	0	0	0	0	0	0	0	0	1	2	2	20.7	71	3	9.14	2.3	1.98	2.41	4.4	0.82	1.34	1775.9	38.8	6.99	2	1	1
14239	L612	90255	1	66	2014/4/3	3	2014/4/3	1947/11/4	1	0	1	0	0	12.1	0	0	0	0	0	0	0	0	2	0	2	21.3	80	1	9.78	1.72	1.76	2.21	3.9	1.3	0.94	610	33.1	5.72	2	2	1
5969	L614	34459	2	49	2014/4/3	3	2014/4/3	1964/12/5	1	0	0	0	0	12.1	0	0	0	0	0	0	0	0	1	0	2	22.6	84	1	5.38	2.28	1.15	N/A	N/A	N/A	N/A	N/A	N/A	8.98	2	1	1
6361	Y193	35755	2	62	2014/4/3	3	2014/4/3	1951/8/15	1	0	0	0	0	12.1	0	0	0	0	0	0	0	0	4	0	2	19.1	N/A	1	N/A	1.96	N/A	N/A	N/A	N/A	N/A	N/A	N/A	N/A	1	1	1
5937	Z330	34285	1	54	2014/4/9	3	2014/4/9	1959/4/28	3	0	1	0	1	12.1	0	0	0	0	0	0	0	0	2	2	2	27.9	72	3	8.2	2.06	2.09	1.38	2.4	1.33	0.57	808.4	32.6	7.3	2	1	3
5883	L615	33905	2	64	2014/4/10	3	2014/4/10	1949/7/10	2	0	1	0	1	12.1	0	0	0	0	0	0	0	0	2	2	2	17.3	N/A	1	N/A	1.96	N/A	N/A	N/A	N/A	N/A	N/A	N/A	N/A	2	1	2
5974	H223	34481	2	76	2014/4/11	3	2014/4/11	1937/6/21	2	0	0	0	0	12.1	0	0	0	0	0	0	0	0	3	0	2	21.6	75	1	6.32	2.25	5.44	2.78	4.2	0.75	0.97	236	38.5	6.82	2	2	1
[truncated: 291 more rows]
